# Supplementary material for: Investigation of Adiposity Measures and Operational Taxonomic unit (OTU) Data Transformation Procedures in Stool Samples from a German Cohort Study Using Machine Learning Algorithms
Source: Microorganisms. 2020 Apr 10;8(4):547. doi: 10.3390/microorganisms8040547 (PMC7232268; doi:10.3390/microorganisms8040547)
Supplement: Supplementary file 1 [file microorganisms-08-00547-s001.zip]

Archive with 5 entries (4 files):
- Supplementary Materials/
- Supplementary Materials/FigureS1.pdf
- Supplementary Materials/Supplementary Materials.pdf
- Supplementary Materials/TableS4_OTUs.xlsx
- Supplementary Materials/~$pporting_information.docx
