# Supplementary material for: Investigation of Adiposity Measures and Operational Taxonomic unit (OTU) Data Transformation Procedures in Stool Samples from a German Cohort Study Using Machine Learning Algorithms
Source: Microorganisms. 2020 Apr 10;8(4):547. doi: 10.3390/microorganisms8040547 (PMC7232268; doi:10.3390/microorganisms8040547)
Supplement: Supplementary file 1 [file microorganisms-08-00547-s001.zip › Supplementary Materials/TableS4_OTUs.xlsx]

## Sheet: Taxonomy_Prevalence_Abundance
Table S4: Taxonomy of the OTUs and specific values of prevalence and abundance for each OTU.
The taxonomy for each OTU was determined via the RDP classifier version 2.11 and the SILVA database, as described previously: Reitmeier, S. et al. Arrhythmic gut microbiome signatures for risk profiling of Type-2 Diabetes; bioRxiv, 2019, available at https://www.biorxiv.org/content/10.1101/2019.12.27.889865v1; Details for prevalence and abundance are described in the main text in section 2.6 and …
OTU	Domain	Phylum	Class	Order	Family	Genus	Prevalence	Abundance
OTU_1	Bacteria	Firmicutes	Clostridia	Clostridiales	Lachnospiraceae	Roseburia	99.3114	2.61968
OTU_10	Bacteria	Bacteroidetes	Bacteroidia	Bacteroidales	Rikenellaceae	Alistipes	82.5381	0.538108
OTU_100	Bacteria	Bacteroidetes	Bacteroidia	Bacteroidales	Prevotellaceae	Prevotella	13.9695	0.143541
OTU_100265	Bacteria	Firmicutes	Clostridia	Clostridiales	Ruminococcaceae		7.72258	0.0106033
OTU_100355	Bacteria	Proteobacteria	Gammaproteobacteria	Aeromonadales	Succinivibrionaceae	Succinivibrio	2.16429	0.0061586
OTU_1004	Bacteria	Firmicutes	Clostridia	Clostridiales			1.52484	0.000704251
OTU_100482	Bacteria	Proteobacteria	Gammaproteobacteria	Enterobacteriales	Enterobacteriaceae	Escherichia/Shigella	26.119	0.0182602
OTU_1006	Bacteria	Bacteroidetes	Bacteroidia	Bacteroidales	Porphyromonadaceae		0.885391	0.00390931
OTU_100655	Bacteria	Bacteroidetes	Bacteroidia	Bacteroidales	Prevotellaceae	Prevotella	0.787014	0.00479322
OTU_100729	Bacteria	Bacteroidetes	Bacteroidia	Bacteroidales			0.245942	0.00071503
OTU_10075	Bacteria	Bacteroidetes	Bacteroidia	Bacteroidales	Bacteroidaceae	Bacteroides	10.0836	0.00677661
OTU_10093	Bacteria	Bacteroidetes	Bacteroidia	Bacteroidales	Prevotellaceae	Prevotella	13.7236	0.0297797
OTU_101	Bacteria	Firmicutes	Clostridia	Clostridiales	Clostridiaceae 1	Clostridium sensu stricto	67.0438	0.157799
OTU_1010	Bacteria	Firmicutes	Bacilli	Lactobacillales	Lactobacillaceae	Lactobacillus	9.39498	0.00420035
OTU_10101	Bacteria	Bacteroidetes	Bacteroidia	Bacteroidales	Prevotellaceae	Prevotella	2.5578	0.00877079
OTU_1012	Bacteria	Firmicutes	Clostridia	Clostridiales			0.442696	0.00110309
OTU_1013	Bacteria	Bacteroidetes	Bacteroidia	Bacteroidales	Prevotellaceae	Alloprevotella	0.147565	0.00518486
OTU_101391	Bacteria	Bacteroidetes	Bacteroidia	Bacteroidales	Bacteroidaceae	Bacteroides	35.5632	0.119723
OTU_1014	Bacteria	Firmicutes	Clostridia	Clostridiales	Ruminococcaceae	Faecalibacterium	91.5396	0.111505
OTU_10148	Bacteria	Firmicutes	Clostridia	Clostridiales			3.00049	0.00358952
OTU_1016	Bacteria	Proteobacteria	Epsilonproteobacteria	Campylobacterales	Campylobacteraceae	Campylobacter	0.0983768	0.000661133
OTU_1017	Bacteria	Bacteroidetes	Bacteroidia	Bacteroidales	Prevotellaceae	Prevotella	0.196754	0.00110668
OTU_101705	Bacteria	Bacteroidetes	Bacteroidia	Bacteroidales			3.19725	0.0037045
OTU_1019	Bacteria	Firmicutes	Negativicutes	Selenomonadales	Veillonellaceae	Dialister	0.196754	0.0012001
OTU_102	Bacteria	Proteobacteria	Deltaproteobacteria	Desulfovibrionales	Desulfovibrionaceae	Bilophila	80.2263	0.164849
OTU_102080	Bacteria	Bacteroidetes	Bacteroidia	Bacteroidales	Porphyromonadaceae		0.196754	0.000679099
OTU_102108	Bacteria	Bacteroidetes	Bacteroidia	Bacteroidales	Bacteroidaceae	Bacteroides	58.0915	0.0990478
OTU_1022	Bacteria	Bacteroidetes	Bacteroidia	Bacteroidales	Prevotellaceae		0.245942	0.001254
OTU_102217	Bacteria	Firmicutes	Clostridia	Clostridiales	Lachnospiraceae		66.9946	0.0345442
OTU_102252	Bacteria	Firmicutes	Erysipelotrichia	Erysipelotrichales	Erysipelotrichaceae		4.27939	0.00524235
OTU_102253	Bacteria	Bacteroidetes	Bacteroidia	Bacteroidales	Prevotellaceae	Prevotella	0.245942	0.000632388
OTU_10229	Bacteria	Firmicutes	Clostridia	Clostridiales	Ruminococcaceae	Ruminococcus	6.64043	0.00416442
OTU_10254	Bacteria	Firmicutes	Clostridia	Clostridiales	Lachnospiraceae		83.7678	0.146703
OTU_1028	Bacteria	Firmicutes	Clostridia	Clostridiales	Ruminococcaceae		8.95229	0.00239301
OTU_1029	Bacteria	Firmicutes	Negativicutes	Selenomonadales	Veillonellaceae	Megasphaera	0.442696	0.00107075
OTU_1030	Bacteria	Bacteroidetes	Bacteroidia	Bacteroidales	Prevotellaceae		1.03296	0.00353922
OTU_1031	Bacteria	Firmicutes	Clostridia	Clostridiales			0.147565	0.000750961
OTU_103127	Bacteria	Firmicutes	Bacilli	Lactobacillales	Lactobacillaceae	Lactobacillus	3.09887	0.00257267
OTU_103177	Bacteria	Firmicutes	Erysipelotrichia	Erysipelotrichales	Erysipelotrichaceae	Clostridium XVIII	15.6419	0.00226726
OTU_1032	Bacteria	Firmicutes	Negativicutes	Selenomonadales	Acidaminococcaceae	Acidaminococcus	0.885391	0.00229241
OTU_1034	Bacteria	Bacteroidetes	Bacteroidia	Bacteroidales	Porphyromonadaceae		0.491884	0.00139054
OTU_103465	Bacteria	Bacteroidetes	Bacteroidia	Bacteroidales	Bacteroidaceae	Bacteroides	42.2036	0.0234666
OTU_1035	Bacteria	Bacteroidetes	Bacteroidia	Bacteroidales			0.344319	0.0014085
OTU_103534	Bacteria	Firmicutes					38.8588	0.058848
OTU_10365	Bacteria	Bacteroidetes	Bacteroidia	Bacteroidales	Rikenellaceae	Alistipes	40.2853	0.0154288
OTU_1037	Bacteria	Bacteroidetes	Bacteroidia	Bacteroidales			0.541072	0.00217743
OTU_1038	Bacteria	Proteobacteria	Deltaproteobacteria	Desulfovibrionales	Desulfovibrionaceae	Desulfovibrio	13.5268	0.00701376
OTU_1039	Bacteria	Firmicutes	Clostridia	Clostridiales	Ruminococcaceae		0.0983768	0.00205526
OTU_103933	Bacteria	Proteobacteria	Gammaproteobacteria	Enterobacteriales	Enterobacteriaceae	Escherichia/Shigella	37.2356	0.0438827
OTU_10399	Bacteria	Bacteroidetes	Bacteroidia	Bacteroidales	Prevotellaceae	Prevotella	0.196754	0.00117854
OTU_104	Bacteria	Firmicutes	Clostridia	Clostridiales	Ruminococcaceae		93.0644	0.079124
OTU_1040	Bacteria	Bacteroidetes	Bacteroidia	Bacteroidales	Bacteroidaceae	Bacteroides	0.393507	0.00121088
OTU_10417	Bacteria	Bacteroidetes	Bacteroidia	Bacteroidales	Porphyromonadaceae		13.1825	0.0374906
OTU_1042	Bacteria	Firmicutes	Negativicutes	Selenomonadales	Veillonellaceae	Dialister	2.26267	0.00148396
OTU_1043	Bacteria	Bacteroidetes	Bacteroidia	Bacteroidales	Prevotellaceae	Prevotella	1.32809	0.00373325
OTU_1044	Bacteria	Bacteroidetes	Bacteroidia	Bacteroidales	Porphyromonadaceae		0.0983768	0.000883906
OTU_104533	Bacteria	Bacteroidetes	Bacteroidia	Bacteroidales	Bacteroidaceae	Bacteroides	1.42646	0.00166361
OTU_1046	Bacteria	Firmicutes	Erysipelotrichia	Erysipelotrichales	Erysipelotrichaceae		0.934579	0.0013043
OTU_1047	Bacteria	Firmicutes	Negativicutes	Selenomonadales	Veillonellaceae	Megasphaera	0.147565	0.00180734
OTU_104839	Bacteria	Proteobacteria	Gammaproteobacteria	Aeromonadales	Succinivibrionaceae	Succinivibrio	1.03296	0.00210557
OTU_1049	Bacteria	Bacteroidetes	Bacteroidia	Bacteroidales	Bacteroidaceae	Bacteroides	0.983768	0.0013546
OTU_104998	Bacteria	Firmicutes	Clostridia	Clostridiales			3.00049	0.00469261
OTU_105	Bacteria	Firmicutes	Clostridia	Clostridiales	Ruminococcaceae		60.7969	0.240994
OTU_105081	Bacteria	Bacteroidetes	Bacteroidia				4.42696	0.0054292
OTU_10517	Bacteria	Bacteroidetes	Bacteroidia	Bacteroidales	Prevotellaceae	Prevotella	5.70585	0.0099134
OTU_105603	Bacteria	Proteobacteria	Gammaproteobacteria	Aeromonadales	Succinivibrionaceae	Succinivibrio	1.13133	0.0029248
OTU_10571	Bacteria	Bacteroidetes	Bacteroidia	Bacteroidales	Prevotellaceae	Prevotella	3.14806	0.00542201
OTU_1058	Bacteria	Bacteroidetes	Bacteroidia	Bacteroidales	Porphyromonadaceae	Butyricimonas	3.394	0.0023463
OTU_10580	Bacteria	Bacteroidetes	Bacteroidia	Bacteroidales	Bacteroidaceae	Bacteroides	2.36104	0.00332004
OTU_10598	Bacteria	Firmicutes	Clostridia	Clostridiales	Lachnospiraceae		29.3655	0.0119327
OTU_106	Bacteria	Firmicutes	Clostridia	Clostridiales	Lachnospiraceae	Lachnospiracea_incertae_sedis	82.8824	0.192124
OTU_106115	Bacteria	Firmicutes	Clostridia	Clostridiales	Lachnospiraceae		0.393507	0.00214509
OTU_10616	Bacteria	Firmicutes	Clostridia	Clostridiales			2.16429	0.00598613
OTU_106184	Bacteria	Firmicutes	Clostridia	Clostridiales	Ruminococcaceae		1.22971	0.00146599
OTU_1062	Bacteria	Firmicutes	Negativicutes	Selenomonadales	Veillonellaceae	Megasphaera	5.80423	0.00261219
OTU_106305	Bacteria	Firmicutes	Clostridia	Clostridiales			30.0541	0.0176422
OTU_10633	Bacteria	Firmicutes	Clostridia	Clostridiales	Lachnospiraceae	Blautia	13.576	0.0117171
OTU_1065	Bacteria	Bacteroidetes	Bacteroidia	Bacteroidales	Rikenellaceae	Alistipes	19.6754	0.00572383
OTU_10654	Bacteria	Bacteroidetes	Bacteroidia	Bacteroidales	Bacteroidaceae	Bacteroides	28.1358	0.0143222
OTU_1066	Bacteria	Firmicutes	Clostridia	Clostridiales	Ruminococcaceae		36.9897	0.0257483
OTU_10668	Bacteria	Bacteroidetes	Bacteroidia	Bacteroidales	Prevotellaceae	Prevotella	8.36203	0.0138155
OTU_1067	Bacteria	Firmicutes	Negativicutes	Selenomonadales	Veillonellaceae	Mitsuokella	3.83669	0.00441953
OTU_106760	Bacteria	Firmicutes	Clostridia	Clostridiales	Ruminococcaceae	Ruminococcus	13.2317	0.00639215
OTU_1069	Bacteria	Verrucomicrobia	Opitutae				2.1151	0.00130071
OTU_107	Bacteria	Firmicutes	Clostridia	Clostridiales	Ruminococcaceae	Ruminococcus	21.1018	0.0897919
OTU_1070	Bacteria	Bacteroidetes	Bacteroidia	Bacteroidales	Porphyromonadaceae	Odoribacter	12.1495	0.00290683
OTU_107088	Bacteria	Bacteroidetes	Bacteroidia	Bacteroidales	Prevotellaceae	Prevotella	0.0491884	0.000549747
OTU_1071	Bacteria	Bacteroidetes	Bacteroidia	Bacteroidales	Porphyromonadaceae		0.491884	0.00425065
OTU_10721	Bacteria	Bacteroidetes	Bacteroidia	Bacteroidales	Bacteroidaceae	Bacteroides	11.3133	0.0107003
OTU_10722	Bacteria	Actinobacteria	Actinobacteria	Coriobacteriales	Coriobacteriaceae	Collinsella	77.816	0.103582
OTU_1074	Bacteria	Bacteroidetes	Bacteroidia	Bacteroidales	Porphyromonadaceae		0.541072	0.00315475
OTU_10780	Bacteria	Firmicutes	Negativicutes	Selenomonadales	Acidaminococcaceae		7.87014	0.0116668
OTU_1079	Bacteria	Firmicutes	Clostridia	Clostridiales			4.13182	0.00157738
OTU_108	Bacteria	Proteobacteria	Alphaproteobacteria	Rhodospirillales	Rhodospirillaceae		29.4638	0.0973375
OTU_1082	Bacteria	Firmicutes					0.590261	0.00102404
OTU_108263	Bacteria	Bacteroidetes	Bacteroidia	Bacteroidales	Porphyromonadaceae		1.57403	0.00384463
OTU_1085	Bacteria	Firmicutes	Clostridia	Clostridiales	Lachnospiraceae	Eisenbergiella	38.3669	0.0213
OTU_108520	Bacteria	Bacteroidetes	Bacteroidia	Bacteroidales	Bacteroidaceae	Bacteroides	61.879	0.0554957
OTU_10858	Bacteria	Bacteroidetes	Bacteroidia	Bacteroidales	Porphyromonadaceae		6.54206	0.00421832
OTU_108647	Bacteria	Firmicutes	Negativicutes	Selenomonadales	Acidaminococcaceae	Acidaminococcus	2.31185	0.00241098
OTU_1087	Bacteria	Bacteroidetes	Bacteroidia	Bacteroidales	Porphyromonadaceae	Parabacteroides	0.737826	0.00266609
OTU_1088	Bacteria	Firmicutes	Erysipelotrichia	Erysipelotrichales			2.16429	0.00306133
OTU_1089	Bacteria	Firmicutes	Clostridia	Clostridiales	Ruminococcaceae	Ruminococcus	6.83719	0.00166002
OTU_108945	Bacteria	Firmicutes	Clostridia	Clostridiales	Ruminococcaceae	Flavonifractor	48.0571	0.0156947
OTU_109	Bacteria	Firmicutes	Clostridia	Clostridiales	Ruminococcaceae	Ruminococcus	16.183	0.0866516
OTU_1090	Bacteria	Bacteroidetes	Bacteroidia	Bacteroidales	Porphyromonadaceae		0.245942	0.00108153
OTU_10901	Bacteria	Bacteroidetes	Bacteroidia	Bacteroidales	Bacteroidaceae	Bacteroides	37.9734	0.0069419
OTU_1093	Bacteria	Firmicutes	Negativicutes	Selenomonadales	Acidaminococcaceae		1.03296	0.00307211
OTU_1094	Bacteria	Bacteroidetes	Bacteroidia	Bacteroidales	Porphyromonadaceae		0.0983768	0.0016169
OTU_10942	Bacteria	Firmicutes	Clostridia	Clostridiales	Lachnospiraceae	Blautia	93.3104	0.114617
OTU_109539	Bacteria	Firmicutes	Bacilli	Lactobacillales	Enterococcaceae		5.11559	0.00253674
OTU_10955	Bacteria	Bacteroidetes	Bacteroidia	Bacteroidales	Bacteroidaceae	Bacteroides	42.0561	0.0255866
OTU_10977	Bacteria	Firmicutes	Clostridia	Clostridiales	Lachnospiraceae		66.306	0.0632244
OTU_1098	Bacteria	Firmicutes	Clostridia	Clostridiales	Lachnospiraceae		87.7029	0.0746613
OTU_109898	Bacteria						2.9513	0.00170314
OTU_11	Bacteria	Firmicutes	Clostridia	Clostridiales	Ruminococcaceae	Ruminococcus	90.3591	1.43971
OTU_110	Bacteria	Firmicutes	Clostridia	Clostridiales	Lachnospiraceae	Lachnospiracea_incertae_sedis	72.6021	0.0797671
OTU_1100	Bacteria	Bacteroidetes	Bacteroidia	Bacteroidales	Porphyromonadaceae		0.196754	0.00277748
OTU_1102	Bacteria	Actinobacteria	Actinobacteria	Coriobacteriales	Coriobacteriaceae		1.2789	0.0024002
OTU_110260	Bacteria	Firmicutes	Negativicutes	Selenomonadales	Acidaminococcaceae		6.88637	0.00838633
OTU_1103	Bacteria						3.14806	0.00277029
OTU_110341	Bacteria	Firmicutes	Clostridia	Clostridiales	Ruminococcaceae	Clostridium IV	37.4816	0.0140491
OTU_11042	Bacteria	Firmicutes	Clostridia	Clostridiales	Lachnospiraceae	Coprococcus	21.0526	0.0151845
OTU_11047	Bacteria	Bacteroidetes	Bacteroidia	Bacteroidales	Bacteroidaceae	Bacteroides	11.6576	0.0501527
OTU_110497	Bacteria	Firmicutes	Clostridia	Clostridiales	Ruminococcaceae	Faecalibacterium	84.1613	0.111703
OTU_110627	Bacteria	Bacteroidetes	Bacteroidia	Bacteroidales	Bacteroidaceae	Bacteroides	1.77078	0.00322662
OTU_110692	Bacteria	Firmicutes	Clostridia	Clostridiales	Lachnospiraceae		72.5037	0.0496712
OTU_11078	Bacteria	Bacteroidetes	Bacteroidia	Bacteroidales	Bacteroidaceae	Bacteroides	55.4845	0.0658582
OTU_110886	Bacteria	Bacteroidetes	Bacteroidia	Bacteroidales	Porphyromonadaceae		5.11559	0.00598254
OTU_1109	Bacteria	Elusimicrobia	Elusimicrobia	Elusimicrobiales	Elusimicrobiaceae	Elusimicrobium	0.245942	0.00139054
OTU_111	Bacteria	Firmicutes	Clostridia	Clostridiales	Lachnospiraceae	Clostridium XlVb	53.6153	0.143477
OTU_111049	Bacteria	Bacteroidetes	Bacteroidia	Bacteroidales	Prevotellaceae	Prevotella	4.52533	0.00562682
OTU_11128	Bacteria	Firmicutes	Clostridia	Clostridiales	Ruminococcaceae	Faecalibacterium	80.7182	0.067511
OTU_1113	Bacteria	Bacteroidetes	Bacteroidia	Bacteroidales	Porphyromonadaceae		0.541072	0.00399195
OTU_1114	Bacteria	Firmicutes	Clostridia	Clostridiales	Ruminococcaceae		0.245942	0.000671912
OTU_11140	Bacteria	Firmicutes	Clostridia	Clostridiales	Ruminococcaceae	Ruminococcus	5.85342	0.00706047
OTU_111426	Bacteria	Bacteroidetes	Bacteroidia	Bacteroidales	Bacteroidaceae	Bacteroides	8.0669	0.00786174
OTU_1117	Bacteria	Bacteroidetes	Bacteroidia	Bacteroidales	Prevotellaceae	Prevotella	4.6729	0.00201574
OTU_111970	Bacteria	Proteobacteria	Gammaproteobacteria	Aeromonadales	Succinivibrionaceae	Succinivibrio	2.26267	0.00364342
OTU_112	Bacteria	Firmicutes	Clostridia	Clostridiales	Ruminococcaceae	Clostridium IV	81.6035	0.104711
OTU_11205	Bacteria	Bacteroidetes	Bacteroidia	Bacteroidales	Prevotellaceae	Prevotella	3.19725	0.0044339
OTU_112064	Bacteria	Bacteroidetes	Bacteroidia	Bacteroidales	Porphyromonadaceae		0.934579	0.00303259
OTU_112204	Bacteria	Firmicutes	Clostridia	Clostridiales	Ruminococcaceae	Ruminococcus	1.08214	0.0021415
OTU_1124	Bacteria	Firmicutes	Negativicutes	Selenomonadales	Veillonellaceae		0.196754	0.00160253
OTU_112585	Bacteria	Firmicutes	Clostridia	Clostridiales	Lachnospiraceae	Coprococcus	27.152	0.0323416
OTU_112587	Bacteria	Bacteroidetes	Bacteroidia	Bacteroidales	Bacteroidaceae	Bacteroides	4.96803	0.00683051
OTU_112721	Bacteria	Bacteroidetes	Bacteroidia	Bacteroidales	Prevotellaceae	Prevotella	4.37777	0.00320865
OTU_11283	Bacteria	Firmicutes	Clostridia	Clostridiales	Lachnospiraceae		42.9907	0.0604254
OTU_1129	Bacteria	Firmicutes	Clostridia	Clostridiales			1.81997	0.00118932
OTU_113	Bacteria	Firmicutes	Clostridia	Clostridiales	Lachnospiraceae	Lachnospiracea_incertae_sedis	88.2932	0.0955697
OTU_1131	Bacteria	Cyanobacteria					0.147565	0.000704251
OTU_11374	Bacteria	Firmicutes	Clostridia	Clostridiales	Ruminococcaceae	Faecalibacterium	81.8003	0.0589415
OTU_1139	Bacteria	Proteobacteria					0.737826	0.00111746
OTU_113940	Bacteria	Bacteroidetes	Bacteroidia	Bacteroidales	Prevotellaceae	Prevotella	3.88588	0.00904746
OTU_114	Bacteria	Proteobacteria	Betaproteobacteria	Burkholderiales	Sutterellaceae	Parasutterella	72.1594	0.240803
OTU_1140	Bacteria	Firmicutes	Clostridia	Clostridiales			0.245942	0.000560526
OTU_1141	Bacteria	Bacteroidetes	Bacteroidia	Bacteroidales	Porphyromonadaceae		0.442696	0.00229959
OTU_11410	Bacteria	Bacteroidetes	Bacteroidia	Bacteroidales	Rikenellaceae	Alistipes	70.1918	0.0778987
OTU_1143	Bacteria	Bacteroidetes	Bacteroidia	Bacteroidales	Porphyromonadaceae		2.65617	0.002817
OTU_1145	Bacteria						0.787014	0.00102404
OTU_11457	Bacteria	Proteobacteria	Gammaproteobacteria	Enterobacteriales	Enterobacteriaceae	Escherichia/Shigella	30.6936	0.0286802
OTU_114585	Bacteria	Bacteroidetes	Bacteroidia	Bacteroidales	Porphyromonadaceae		0.0983768	0.000344939
OTU_1147	Bacteria	Firmicutes	Clostridia	Clostridiales			0.0983768	0.000729402
OTU_1148	Bacteria	Firmicutes	Negativicutes	Selenomonadales	Acidaminococcaceae	Phascolarctobacterium	2.1151	0.00531781
OTU_114920	Bacteria	Bacteroidetes	Bacteroidia	Bacteroidales	Prevotellaceae	Alloprevotella	1.52484	0.0064209
OTU_115	Bacteria	Firmicutes	Clostridia	Clostridiales	Lachnospiraceae	Ruminococcus2	77.3733	0.133218
OTU_1150	Bacteria	Firmicutes	Clostridia	Clostridiales	Lachnospiraceae		0.245942	0.00108512
OTU_11515	Bacteria	Firmicutes	Clostridia	Clostridiales	Ruminococcaceae	Gemmiger	80.423	0.0904818
OTU_1152	Bacteria	Bacteroidetes	Bacteroidia	Bacteroidales	Prevotellaceae	Prevotella	0.0983768	0.00244332
OTU_1153	Bacteria	Bacteroidetes	Bacteroidia	Bacteroidales	Porphyromonadaceae	Butyricimonas	1.37727	0.00231037
OTU_11557	Bacteria	Bacteroidetes	Bacteroidia	Bacteroidales	Porphyromonadaceae	Barnesiella	28.2341	0.0240595
OTU_1156	Bacteria	Firmicutes	Clostridia	Clostridiales	Ruminococcaceae		0.590261	0.000923431
OTU_11569	Bacteria	Firmicutes	Clostridia	Clostridiales	Lachnospiraceae		87.7029	0.327042
OTU_1157	Bacteria	Bacteroidetes	Bacteroidia	Bacteroidales	Porphyromonadaceae	Parabacteroides	5.16478	0.00224929
OTU_1158	Bacteria	Firmicutes	Negativicutes	Selenomonadales	Acidaminococcaceae	Phascolarctobacterium	0.147565	0.000740182
OTU_1159	Bacteria	Firmicutes					0.0983768	0.00065754
OTU_116	Bacteria	Firmicutes	Clostridia	Clostridiales	Lachnospiraceae	Ruminococcus2	78.9474	0.120265
OTU_116077	Bacteria	Firmicutes	Clostridia	Clostridiales	Ruminococcaceae		31.3822	0.0144767
OTU_11609	Bacteria	Bacteroidetes	Bacteroidia	Bacteroidales	Bacteroidaceae	Bacteroides	2.9513	0.00593942
OTU_11616	Bacteria	Bacteroidetes	Bacteroidia	Bacteroidales	Prevotellaceae	Alloprevotella	0.196754	0.000560526
OTU_11623	Bacteria	Bacteroidetes	Bacteroidia	Bacteroidales	Prevotellaceae	Prevotella	1.22971	0.00122166
OTU_116449	Bacteria	Firmicutes	Clostridia	Clostridiales			14.8549	0.010632
OTU_11655	Bacteria	Bacteroidetes	Bacteroidia	Bacteroidales	Prevotellaceae	Prevotella	0.0491884	0.00038087
OTU_11660	Bacteria	Firmicutes	Clostridia	Clostridiales	Ruminococcaceae		39.8918	0.0118285
OTU_116735	Bacteria	Firmicutes	Erysipelotrichia	Erysipelotrichales	Erysipelotrichaceae		7.08313	0.00178218
OTU_1169	Bacteria	Cyanobacteria					0.196754	0.00132945
OTU_117	Bacteria	Firmicutes	Clostridia	Clostridiales	Ruminococcaceae		88.0964	0.0922137
OTU_11718	Bacteria	Bacteroidetes	Bacteroidia	Bacteroidales	Bacteroidaceae	Bacteroides	30.9395	0.0123855
OTU_11735	Bacteria	Bacteroidetes	Bacteroidia	Bacteroidales	Prevotellaceae	Prevotella	5.90261	0.00381229
OTU_11738	Bacteria	Bacteroidetes	Bacteroidia	Bacteroidales	Prevotellaceae	Prevotella	3.19725	0.0237649
OTU_11747	Bacteria	Firmicutes	Clostridia	Clostridiales	Ruminococcaceae	Faecalibacterium	61.8298	0.0467788
OTU_117750	Bacteria	Bacteroidetes	Bacteroidia	Bacteroidales	Rikenellaceae	Alistipes	50.123	0.0257447
OTU_1178	Bacteria	Actinobacteria	Actinobacteria	Coriobacteriales	Coriobacteriaceae	Gordonibacter	0.541072	0.00101326
OTU_11784	Bacteria	Bacteroidetes	Bacteroidia	Bacteroidales	Bacteroidaceae	Bacteroides	32.6119	0.0433689
OTU_11795	Bacteria	Bacteroidetes	Bacteroidia	Bacteroidales	Prevotellaceae	Prevotella	12.2479	0.00484352
OTU_118	Bacteria	Firmicutes	Clostridia	Clostridiales			70.5362	0.172955
OTU_1180	Bacteria	Bacteroidetes	Bacteroidia	Bacteroidales	Porphyromonadaceae		0.196754	0.000801265
OTU_1181	Bacteria	Firmicutes	Clostridia	Clostridiales			2.65617	0.00185045
OTU_1183	Bacteria	Firmicutes	Negativicutes	Selenomonadales	Veillonellaceae	Megamonas	0.147565	0.00179656
OTU_1185	Bacteria	Firmicutes	Clostridia				0.147565	0.000517409
OTU_11877	Bacteria	Firmicutes	Clostridia	Clostridiales	Lachnospiraceae		1.03296	0.00144803
OTU_1189	Bacteria	Tenericutes	Mollicutes				1.03296	0.00112824
OTU_119	Bacteria	Firmicutes	Clostridia				27.0536	0.0948007
OTU_11901	Bacteria	Bacteroidetes	Bacteroidia	Bacteroidales	Rikenellaceae	Alistipes	0.344319	0.000560526
OTU_119354	Bacteria	Bacteroidetes	Bacteroidia	Bacteroidales	Prevotellaceae	Alloprevotella	0.196754	0.000517409
OTU_119376	Bacteria	Bacteroidetes	Bacteroidia	Bacteroidales	Porphyromonadaceae		5.36153	0.00608314
OTU_1196	Bacteria	Firmicutes	Negativicutes	Selenomonadales	Veillonellaceae	Veillonella	29.7098	0.0105135
OTU_119637	Bacteria	Proteobacteria	Gammaproteobacteria	Enterobacteriales	Enterobacteriaceae		1.77078	0.00211994
OTU_119702	Bacteria	Verrucomicrobia	Verrucomicrobiae	Verrucomicrobiales	Verrucomicrobiaceae	Akkermansia	29.0212	0.0103086
OTU_11971	Bacteria	Bacteroidetes	Bacteroidia	Bacteroidales	Bacteroidaceae	Bacteroides	0.393507	0.00500162
OTU_1198	Bacteria	Proteobacteria	Betaproteobacteria	Burkholderiales	Sutterellaceae	Sutterella	0.29513	0.000621609
OTU_119870	Bacteria	Bacteroidetes	Bacteroidia	Bacteroidales	Prevotellaceae	Prevotella	0.639449	0.000894686
OTU_12	Bacteria	Proteobacteria	Gammaproteobacteria	Enterobacteriales	Enterobacteriaceae	Escherichia/Shigella	75.6517	0.791815
OTU_120	Bacteria	Firmicutes	Clostridia	Clostridiales	Lachnospiraceae	Clostridium XlVa	69.8967	0.0826201
OTU_12016	Bacteria	Firmicutes	Erysipelotrichia	Erysipelotrichales	Erysipelotrichaceae		12.789	0.00440157
OTU_1204	Bacteria	Firmicutes	Clostridia	Clostridiales	Ruminococcaceae	Oscillibacter	5.11559	0.00160972
OTU_12065	Bacteria	Bacteroidetes	Bacteroidia	Bacteroidales	Rikenellaceae	Alistipes	1.37727	0.00137257
OTU_1207	Bacteria	Firmicutes	Negativicutes	Selenomonadales	Veillonellaceae		0.442696	0.00274514
OTU_1208	Bacteria	Bacteroidetes	Bacteroidia	Bacteroidales	Porphyromonadaceae		0.393507	0.0036003
OTU_121	Bacteria	Firmicutes	Negativicutes	Selenomonadales	Veillonellaceae	Dialister	14.1663	0.171496
OTU_1211	Bacteria	Bacteroidetes					0.29513	0.00353203
OTU_1214	Bacteria	Tenericutes	Mollicutes				4.57452	0.00167439
OTU_121409	Bacteria	Firmicutes	Erysipelotrichia	Erysipelotrichales	Erysipelotrichaceae		63.699	0.0334663
OTU_1215	Bacteria	Proteobacteria	Betaproteobacteria	Burkholderiales	Sutterellaceae	Parasutterella	1.57403	0.00252237
OTU_121516	Bacteria	Firmicutes	Clostridia	Clostridiales	Ruminococcaceae		3.29562	0.00593223
OTU_121705	Bacteria	Firmicutes	Clostridia	Clostridiales	Lachnospiraceae	Lachnospiracea_incertae_sedis	57.5504	0.0371959
OTU_1219	Bacteria	Firmicutes	Clostridia	Clostridiales	Lachnospiraceae	Lachnospiracea_incertae_sedis	61.9774	0.212023
OTU_122	Bacteria	Firmicutes	Clostridia	Clostridiales	Ruminococcaceae		56.124	0.0774783
OTU_122277	Bacteria	Bacteroidetes	Bacteroidia	Bacteroidales	Bacteroidaceae	Bacteroides	13.2809	0.0065754
OTU_122408	Bacteria	Proteobacteria	Gammaproteobacteria	Enterobacteriales	Enterobacteriaceae		3.93507	0.00666163
OTU_122494	Bacteria	Firmicutes	Negativicutes	Selenomonadales	Veillonellaceae	Megasphaera	2.70536	0.00134742
OTU_122679	Bacteria	Bacteroidetes	Bacteroidia	Bacteroidales			1.37727	0.00337034
OTU_12277	Bacteria	Bacteroidetes	Bacteroidia	Bacteroidales	Rikenellaceae	Alistipes	70.5853	0.0775143
OTU_1229	Bacteria	Bacteroidetes	Bacteroidia	Bacteroidales	Prevotellaceae	Prevotella	0.0491884	0.000283856
OTU_123	Bacteria	Bacteroidetes	Bacteroidia	Bacteroidales	Prevotellaceae	Prevotella	11.1166	0.189235
OTU_1233	Bacteria	Bacteroidetes	Bacteroidia	Bacteroidales	Porphyromonadaceae		0.0983768	0.000352125
OTU_12331	Bacteria						4.13182	0.00721497
OTU_12336	Bacteria	Firmicutes	Clostridia	Clostridiales			1.22971	0.000718623
OTU_1238	Bacteria	Bacteroidetes	Bacteroidia	Bacteroidales	Prevotellaceae	Prevotella	0.491884	0.000822823
OTU_12393	Bacteria	Bacteroidetes	Bacteroidia	Bacteroidales	Prevotellaceae	Paraprevotella	2.85293	0.00280982
OTU_124	Bacteria	Proteobacteria	Alphaproteobacteria				24.8893	0.075865
OTU_1240	Bacteria	Firmicutes	Clostridia	Clostridiales	Lachnospiraceae		37.4816	0.0155294
OTU_124093	Bacteria	Bacteroidetes	Bacteroidia	Bacteroidales	Rikenellaceae	Alistipes	10.9198	0.0255183
OTU_1241	Bacteria	Firmicutes	Clostridia	Clostridiales	Ruminococcaceae	Ruminococcus	0.836203	0.00158097
OTU_1242	Bacteria	Bacteroidetes					0.245942	0.00263016
OTU_1243	Bacteria	Firmicutes	Clostridia	Clostridiales			0.196754	0.000758147
OTU_124366	Bacteria	Bacteroidetes	Bacteroidia	Bacteroidales	Prevotellaceae	Alloprevotella	2.1151	0.00180734
OTU_1244	Bacteria	Bacteroidetes	Bacteroidia	Bacteroidales	Prevotellaceae	Prevotella	1.03296	0.0015127
OTU_12475	Bacteria	Bacteroidetes	Bacteroidia	Bacteroidales	Prevotellaceae	Prevotella	1.96754	0.00381589
OTU_1249	Bacteria	Verrucomicrobia	Opitutae	Puniceicoccales	Puniceicoccaceae		0.29513	0.000851568
OTU_124923	Bacteria	Firmicutes	Clostridia	Clostridiales	Ruminococcaceae	Ruminococcus	4.2302	0.00353922
OTU_125	Bacteria	Firmicutes	Clostridia	Clostridiales	Ruminococcaceae		73.881	0.0841831
OTU_125007	Bacteria	Firmicutes	Clostridia	Clostridiales	Ruminococcaceae		3.04968	0.00339549
OTU_1251	Bacteria	Proteobacteria	Deltaproteobacteria	Desulfovibrionales	Desulfovibrionaceae	Desulfovibrio	0.885391	0.00171751
OTU_12525	Bacteria	Firmicutes	Negativicutes	Selenomonadales	Veillonellaceae	Megasphaera	3.88588	0.00413568
OTU_1258	Bacteria	Cyanobacteria					0.29513	0.000887499
OTU_12583	Bacteria	Firmicutes	Clostridia	Clostridiales	Ruminococcaceae		22.7742	0.021397
OTU_125886	Bacteria	Firmicutes	Clostridia	Clostridiales	Ruminococcaceae	Faecalibacterium	58.4358	0.0344903
OTU_126	Bacteria	Firmicutes	Clostridia	Clostridiales	Ruminococcaceae	Ruminococcus	45.8436	0.134109
OTU_1260	Bacteria	Verrucomicrobia	Verrucomicrobiae	Verrucomicrobiales	Verrucomicrobiaceae	Akkermansia	0.0983768	0.00101685
OTU_1261	Bacteria	Proteobacteria	Deltaproteobacteria	Desulfovibrionales	Desulfovibrionaceae	Desulfovibrio	0.29513	0.000531781
OTU_126100	Bacteria	Firmicutes	Clostridia	Clostridiales			26.2174	0.0163271
OTU_12611	Bacteria	Bacteroidetes	Bacteroidia	Bacteroidales	Prevotellaceae	Prevotella	12.6414	0.0102907
OTU_1262	Bacteria	Bacteroidetes	Bacteroidia	Bacteroidales	Porphyromonadaceae		0.196754	0.000898279
OTU_126274	Bacteria	Proteobacteria	Gammaproteobacteria	Enterobacteriales	Enterobacteriaceae	Escherichia/Shigella	37.0389	0.0431425
OTU_126360	Bacteria	Bacteroidetes	Bacteroidia	Bacteroidales	Bacteroidaceae	Bacteroides	2.21348	0.00173907
OTU_1267	Bacteria	Firmicutes	Clostridia	Clostridiales			0.639449	0.00123962
OTU_127	Bacteria	Firmicutes	Negativicutes	Selenomonadales	Acidaminococcaceae	Phascolarctobacterium	33.7432	0.313521
OTU_12723	Bacteria	Firmicutes	Clostridia	Clostridiales			27.6439	0.00913729
OTU_127330	Bacteria	Bacteroidetes	Bacteroidia	Bacteroidales	Prevotellaceae	Prevotella	2.26267	0.00231397
OTU_127486	Bacteria	Firmicutes	Negativicutes	Selenomonadales	Veillonellaceae	Dialister	39.3507	0.0550932
OTU_127537	Bacteria	Proteobacteria	Gammaproteobacteria	Enterobacteriales	Enterobacteriaceae	Escherichia/Shigella	25.4304	0.0169811
OTU_1278	Bacteria	Firmicutes	Clostridia	Clostridiales	Peptococcaceae 1	Peptococcus	6.00098	0.00292839
OTU_128	Bacteria	Firmicutes					32.8087	0.0872336
OTU_128621	Bacteria	Verrucomicrobia	Verrucomicrobiae	Verrucomicrobiales	Verrucomicrobiaceae	Akkermansia	31.2838	0.0148647
OTU_1287	Bacteria	Firmicutes	Clostridia	Clostridiales	Ruminococcaceae	Clostridium IV	5.80423	0.00159534
OTU_128835	Bacteria	Bacteroidetes	Bacteroidia	Bacteroidales	Porphyromonadaceae	Parabacteroides	21.938	0.00623765
OTU_129	Bacteria	Firmicutes	Clostridia	Clostridiales	Ruminococcaceae		42.4988	0.0476986
OTU_129104	Bacteria	Firmicutes	Clostridia	Clostridiales	Ruminococcaceae	Clostridium IV	47.4176	0.0302936
OTU_12932	Bacteria	Bacteroidetes	Bacteroidia	Bacteroidales	Prevotellaceae	Alloprevotella	0.491884	0.000869534
OTU_1299	Bacteria	Proteobacteria	Alphaproteobacteria				0.196754	0.000704251
OTU_13	Bacteria	Actinobacteria	Actinobacteria	Coriobacteriales	Coriobacteriaceae	Collinsella	86.2764	0.330261
OTU_130	Bacteria	Bacteroidetes	Bacteroidia	Bacteroidales	Bacteroidaceae	Bacteroides	9.93606	0.135029
OTU_130132	Bacteria	Bacteroidetes	Bacteroidia	Bacteroidales	Prevotellaceae	Alloprevotella	1.37727	0.00152348
OTU_1303	Bacteria	Bacteroidetes	Bacteroidia	Bacteroidales	Prevotellaceae	Alloprevotella	0.0491884	0.000923431
OTU_13042	Bacteria						5.75504	0.0371887
OTU_13049	Bacteria	Bacteroidetes	Bacteroidia	Bacteroidales	Prevotellaceae	Prevotella	9.49336	0.0160792
OTU_130525	Bacteria	Firmicutes	Clostridia	Clostridiales	Lachnospiraceae	Butyrivibrio	8.26365	0.0161187
OTU_1306	Bacteria	Firmicutes	Clostridia	Clostridiales			0.787014	0.000750961
OTU_13063	Bacteria	Bacteroidetes	Bacteroidia	Bacteroidales	Prevotellaceae	Prevotella	1.77078	0.00246488
OTU_1308	Bacteria	Bacteroidetes	Bacteroidia	Bacteroidales	Porphyromonadaceae		0.147565	0.00104919
OTU_131	Bacteria	Firmicutes					19.1343	0.0702023
OTU_131290	Bacteria	Bacteroidetes	Bacteroidia	Bacteroidales	Bacteroidaceae	Bacteroides	8.60797	0.00583522
OTU_131399	Bacteria	Bacteroidetes	Bacteroidia	Bacteroidales	Bacteroidaceae	Bacteroides	5.45991	0.0132478
OTU_1314	Bacteria	Firmicutes	Clostridia	Clostridiales	Ruminococcaceae		2.45942	0.00299666
OTU_1315	Bacteria	Bacteroidetes	Bacteroidia	Bacteroidales	Porphyromonadaceae		0.393507	0.000855161
OTU_13152	Bacteria	Bacteroidetes	Bacteroidia	Bacteroidales	Porphyromonadaceae	Barnesiella	46.9749	0.0366318
OTU_1316	Bacteria	Bacteroidetes	Bacteroidia	Bacteroidales	Porphyromonadaceae		0.344319	0.000697064
OTU_132	Bacteria	Bacteroidetes	Bacteroidia	Bacteroidales	Prevotellaceae	Prevotella	15.15	0.149693
OTU_132072	Bacteria	Bacteroidetes	Bacteroidia	Bacteroidales	Prevotellaceae	Prevotella	1.96754	0.00105278
OTU_1325	Bacteria	Firmicutes					0.147565	0.000686285
OTU_13255	Bacteria	Firmicutes	Clostridia	Clostridiales	Ruminococcaceae	Faecalibacterium	84.5548	0.0980777
OTU_132566	Bacteria	Firmicutes	Clostridia	Clostridiales	Ruminococcaceae		15.2976	0.0065754
OTU_13285	Bacteria	Bacteroidetes	Bacteroidia	Bacteroidales	Bacteroidaceae	Bacteroides	32.5135	0.0199059
OTU_133	Bacteria	Bacteroidetes	Bacteroidia	Bacteroidales	Prevotellaceae	Prevotella	16.2322	0.255097
OTU_1332	Bacteria	Firmicutes	Clostridia	Clostridiales	Lachnospiraceae		26.3158	0.00430455
OTU_1333	Bacteria	Spirochaetes	Spirochaetia	Spirochaetales	Spirochaetaceae	Treponema	0.147565	0.000592864
OTU_133557	Bacteria	Firmicutes	Negativicutes	Selenomonadales	Acidaminococcaceae	Acidaminococcus	11.3625	0.0177464
OTU_13375	Bacteria	Bacteroidetes	Bacteroidia	Bacteroidales	Prevotellaceae	Prevotella	25.578	0.104204
OTU_133771	Bacteria	Firmicutes	Bacilli	Lactobacillales	Streptococcaceae	Streptococcus	2.36104	0.00508066
OTU_134	Bacteria	Firmicutes	Clostridia	Clostridiales	Lachnospiraceae		59.7147	0.0545004
OTU_134222	Bacteria	Firmicutes	Negativicutes	Selenomonadales	Veillonellaceae	Veillonella	17.1176	0.00416801
OTU_134225	Bacteria	Proteobacteria	Betaproteobacteria	Burkholderiales	Sutterellaceae	Sutterella	16.183	0.00974093
OTU_1343	Bacteria	Bacteroidetes	Bacteroidia	Bacteroidales	Porphyromonadaceae		0.0491884	0.000467105
OTU_134438	Bacteria	Synergistetes	Synergistia	Synergistales	Synergistaceae	Cloacibacillus	0.934579	0.000546153
OTU_13448	Bacteria	Bacteroidetes	Bacteroidia	Bacteroidales	Bacteroidaceae	Bacteroides	71.5691	0.0425676
OTU_1345	Bacteria	Firmicutes	Clostridia	Clostridiales			11.1166	0.00216665
OTU_13483	Bacteria	Firmicutes	Clostridia	Clostridiales	Ruminococcaceae		14.4122	0.00484711
OTU_134841	Bacteria	Fusobacteria	Fusobacteriia	Fusobacteriales	Fusobacteriaceae		0.787014	0.000887499
OTU_1349	Bacteria	Firmicutes	Erysipelotrichia	Erysipelotrichales	Erysipelotrichaceae	Clostridium XVIII	3.44319	0.00150911
OTU_13495	Bacteria	Bacteroidetes	Bacteroidia	Bacteroidales	Prevotellaceae	Prevotella	19.6262	0.0523086
OTU_135	Bacteria	Firmicutes	Clostridia	Clostridiales	Ruminococcaceae		37.3832	0.0847436
OTU_1350	Bacteria	Firmicutes	Clostridia	Clostridiales	Lachnospiraceae		0.245942	0.00120369
OTU_13504	Bacteria	Bacteroidetes	Bacteroidia	Bacteroidales	Bacteroidaceae	Bacteroides	20.364	0.0232259
OTU_1352	Bacteria	Firmicutes	Clostridia	Clostridiales			0.245942	0.000625202
OTU_1354	Bacteria	Firmicutes	Clostridia	Clostridiales	Lachnospiraceae	Roseburia	54.6975	0.123111
OTU_135417	Bacteria	Bacteroidetes					0.393507	0.000488664
OTU_135426	Bacteria	Firmicutes	Clostridia	Clostridiales	Ruminococcaceae		10.8706	0.00501958
OTU_13544	Bacteria	Bacteroidetes	Bacteroidia	Bacteroidales	Prevotellaceae	Prevotella	2.21348	0.00800905
OTU_135459	Bacteria	Bacteroidetes	Bacteroidia	Bacteroidales	Prevotellaceae	Prevotella	5.5091	0.00713952
OTU_136	Bacteria	Firmicutes	Clostridia	Clostridiales			40.3837	0.108041
OTU_1360	Bacteria	Proteobacteria	Deltaproteobacteria				1.96754	0.00231397
OTU_13604	Bacteria	Firmicutes	Clostridia	Clostridiales	Lachnospiraceae	Coprococcus	26.119	0.0387014
OTU_137	Bacteria	Firmicutes	Negativicutes	Selenomonadales	Veillonellaceae	Dialister	12.1987	0.159232
OTU_1373	Bacteria	Firmicutes	Clostridia	Clostridiales	Ruminococcaceae	Faecalibacterium	2.75455	0.00249721
OTU_13735	Bacteria	Firmicutes	Clostridia	Clostridiales	Lachnospiraceae		32.907	0.0194423
OTU_1374	Bacteria	Bacteroidetes	Bacteroidia	Bacteroidales	Bacteroidaceae	Bacteroides	0.0983768	0.000485071
OTU_13754	Bacteria	Bacteroidetes	Bacteroidia	Bacteroidales	Rikenellaceae	Alistipes	66.4043	0.0740218
OTU_1376	Bacteria	Fusobacteria	Fusobacteriia	Fusobacteriales	Fusobacteriaceae	Fusobacterium	7.96852	0.00207323
OTU_13788	Bacteria	Bacteroidetes	Bacteroidia	Bacteroidales	Bacteroidaceae	Bacteroides	63.3055	0.0670044
OTU_13794	Bacteria	Firmicutes	Erysipelotrichia	Erysipelotrichales	Erysipelotrichaceae		4.2302	0.0009917
OTU_138	Bacteria	Firmicutes	Clostridia	Clostridiales			44.2696	0.111325
OTU_13803	Bacteria	Actinobacteria	Coriobacteriia				0.983768	0.00152707
OTU_1382	Bacteria	Firmicutes	Clostridia	Clostridiales	Lachnospiraceae	Clostridium XlVa	88.5883	0.0463224
OTU_13827	Bacteria	Firmicutes	Clostridia	Clostridiales	Ruminococcaceae	Faecalibacterium	92.2282	0.22139
OTU_1383	Bacteria	Firmicutes	Clostridia	Clostridiales			0.688637	0.000937803
OTU_1387	Bacteria	Bacteroidetes	Bacteroidia	Bacteroidales	Prevotellaceae		0.0983768	0.000635981
OTU_139	Bacteria	Bacteroidetes	Bacteroidia	Bacteroidales	Bacteroidaceae	Bacteroides	7.08313	0.134163
OTU_13912	Bacteria	Firmicutes	Clostridia	Clostridiales	Lachnospiraceae	Fusicatenibacter	91.6872	0.10069
OTU_1393	Bacteria	Proteobacteria	Deltaproteobacteria	Desulfovibrionales	Desulfovibrionaceae		0.0983768	0.000858754
OTU_13951	Bacteria	Fusobacteria	Fusobacteriia	Fusobacteriales	Fusobacteriaceae	Fusobacterium	0.639449	0.000470698
OTU_13964	Bacteria	Firmicutes	Negativicutes	Selenomonadales	Acidaminococcaceae	Phascolarctobacterium	14.7565	0.0339909
OTU_1399	Bacteria	Bacteroidetes	Bacteroidia	Bacteroidales	Prevotellaceae		0.196754	0.00108512
OTU_14	Bacteria	Firmicutes	Clostridia	Clostridiales	Ruminococcaceae		93.6055	0.936057
OTU_140	Bacteria	Actinobacteria	Actinobacteria	Bifidobacteriales	Bifidobacteriaceae	Bifidobacterium	41.3182	0.0705328
OTU_14049	Bacteria	Bacteroidetes	Bacteroidia	Bacteroidales	Porphyromonadaceae		9.09985	0.00679458
OTU_141	Bacteria	Firmicutes	Clostridia	Clostridiales	Ruminococcaceae	Ruminococcus	28.5785	0.0697963
OTU_14130	Bacteria	Bacteroidetes	Bacteroidia	Bacteroidales	Bacteroidaceae	Bacteroides	29.0703	0.0318242
OTU_1415	Bacteria	Bacteroidetes	Bacteroidia	Bacteroidales	Prevotellaceae	Prevotella	32.907	0.24361
OTU_1416	Bacteria	Firmicutes	Clostridia	Clostridiales	Lachnospiraceae		0.0983768	0.00054256
OTU_14160	Bacteria	Cyanobacteria					1.18052	0.000898279
OTU_14166	Bacteria	Bacteroidetes					0.245942	0.000474291
OTU_1417	Bacteria	Firmicutes					41.8593	0.0662534
OTU_14184	Bacteria	Firmicutes	Clostridia	Clostridiales	Lachnospiraceae		7.91933	0.00484352
OTU_142	Bacteria	Bacteroidetes	Bacteroidia	Bacteroidales	Prevotellaceae	Prevotella	5.70585	0.119841
OTU_1420	Bacteria	Bacteroidetes	Bacteroidia	Bacteroidales	Porphyromonadaceae		0.393507	0.00189357
OTU_14205	Bacteria	Firmicutes	Clostridia	Clostridiales	Lachnospiraceae	Blautia	84.7024	0.0642916
OTU_1421	Bacteria	Bacteroidetes	Bacteroidia	Bacteroidales	Prevotellaceae		0.344319	0.00188639
OTU_1422	Bacteria	Firmicutes	Clostridia	Clostridiales			0.147565	0.00076174
OTU_1424	Bacteria	Proteobacteria	Gammaproteobacteria	Enterobacteriales	Enterobacteriaceae	Proteus	1.67241	0.00107075
OTU_14254	Bacteria	Firmicutes	Erysipelotrichia	Erysipelotrichales	Erysipelotrichaceae	Holdemanella	13.1333	0.0110237
OTU_14258	Bacteria	Bacteroidetes	Bacteroidia	Bacteroidales	Bacteroidaceae	Bacteroides	34.5303	0.0720743
OTU_14265	Bacteria	Proteobacteria	Betaproteobacteria	Burkholderiales	Sutterellaceae	Sutterella	1.37727	0.00269843
OTU_14278	Bacteria	Bacteroidetes	Bacteroidia	Bacteroidales	Porphyromonadaceae		0.934579	0.00120729
OTU_14281	Bacteria	Bacteroidetes	Bacteroidia	Bacteroidales	Rikenellaceae	Alistipes	1.32809	0.00120369
OTU_143	Bacteria	Bacteroidetes	Bacteroidia	Bacteroidales	Porphyromonadaceae		19.4786	0.165661
OTU_14300	Bacteria	Firmicutes	Negativicutes	Selenomonadales	Acidaminococcaceae	Phascolarctobacterium	0.836203	0.00517768
OTU_14318	Bacteria	Firmicutes	Clostridia	Clostridiales	Lachnospiraceae		64.6827	0.0349215
OTU_14326	Bacteria	Firmicutes	Negativicutes	Selenomonadales	Acidaminococcaceae	Phascolarctobacterium	2.01672	0.000564119
OTU_1435	Bacteria	Firmicutes	Negativicutes	Selenomonadales	Veillonellaceae	Selenomonas	0.590261	0.00197621
OTU_14366	Bacteria	Bacteroidetes	Bacteroidia	Bacteroidales	Prevotellaceae	Prevotella	3.54156	0.00406741
OTU_1437	Bacteria	Firmicutes	Clostridia	Clostridiales			3.04968	0.00438001
OTU_144	Bacteria	Actinobacteria	Actinobacteria	Coriobacteriales	Coriobacteriaceae	Slackia	40.0394	0.0681219
OTU_1441	Bacteria	Firmicutes	Negativicutes	Selenomonadales	Veillonellaceae	Schwartzia	0.0491884	0.000697064
OTU_1444	Bacteria	Bacteroidetes	Bacteroidia	Bacteroidales	Porphyromonadaceae		0.393507	0.000901872
OTU_1449	Bacteria	Proteobacteria	Deltaproteobacteria				0.147565	0.000506629
OTU_145	Bacteria	Firmicutes	Clostridia	Clostridiales			16.3305	0.0851353
OTU_1450	Bacteria	Firmicutes	Clostridia	Clostridiales	Ruminococcaceae		0.0491884	0.000463512
OTU_14553	Bacteria	Bacteroidetes	Bacteroidia	Bacteroidales	Rikenellaceae	Alistipes	14.3138	0.0205347
OTU_1457	Bacteria	Firmicutes	Clostridia	Clostridiales	Ruminococcaceae		0.245942	0.000808451
OTU_14585	Bacteria	Bacteroidetes	Bacteroidia	Bacteroidales	Porphyromonadaceae	Odoribacter	0.934579	0.000776113
OTU_146	Bacteria	Bacteroidetes	Bacteroidia	Bacteroidales	Bacteroidaceae	Bacteroides	21.397	0.0429737
OTU_14620	Bacteria	Fusobacteria	Fusobacteriia	Fusobacteriales	Fusobacteriaceae	Fusobacterium	0.885391	0.00188279
OTU_1464	Bacteria	Firmicutes	Clostridia	Clostridiales	Ruminococcaceae		0.29513	0.000434767
OTU_1465	Bacteria	Cyanobacteria					0.787014	0.000574898
OTU_147	Bacteria	Firmicutes	Erysipelotrichia	Erysipelotrichales	Erysipelotrichaceae	Catenibacterium	20.1672	0.133499
OTU_1470	Bacteria	Bacteroidetes	Bacteroidia	Bacteroidales	Porphyromonadaceae		0.245942	0.000873127
OTU_1471	Bacteria	Bacteroidetes	Bacteroidia	Bacteroidales	Porphyromonadaceae		0.344319	0.00115339
OTU_14729	Bacteria	Bacteroidetes	Bacteroidia	Bacteroidales	Bacteroidaceae	Bacteroides	7.57501	0.00851209
OTU_1475	Bacteria	Firmicutes	Clostridia	Clostridiales			0.983768	0.000431174
OTU_148	Bacteria	Proteobacteria	Gammaproteobacteria	Enterobacteriales	Enterobacteriaceae	Klebsiella	20.7083	0.152671
OTU_14801	Bacteria	Bacteroidetes	Bacteroidia	Bacteroidales	Prevotellaceae	Prevotella	20.6099	0.0386978
OTU_1481	Bacteria	Proteobacteria	Alphaproteobacteria				0.0983768	0.000366498
OTU_1485	Bacteria	Firmicutes	Negativicutes	Selenomonadales	Veillonellaceae	Megasphaera	0.393507	0.00038087
OTU_1488	Bacteria	Firmicutes					0.0983768	0.000362905
OTU_149	Bacteria	Bacteroidetes	Bacteroidia	Bacteroidales	Bacteroidaceae	Bacteroides	95.819	0.516327
OTU_1496	Bacteria	Firmicutes	Erysipelotrichia	Erysipelotrichales	Erysipelotrichaceae		0.147565	0.000506629
OTU_1498	Bacteria	Bacteroidetes	Bacteroidia	Bacteroidales	Porphyromonadaceae		0.0491884	0.000269484
OTU_15	Bacteria	Firmicutes	Negativicutes	Selenomonadales	Veillonellaceae	Dialister	60.305	0.802069
OTU_150	Bacteria	Proteobacteria	Betaproteobacteria	Burkholderiales			20.6591	0.0867055
OTU_15009	Bacteria	Firmicutes	Clostridia	Clostridiales	Ruminococcaceae		9.59174	0.00145162
OTU_1503	Bacteria	Firmicutes	Erysipelotrichia	Erysipelotrichales	Erysipelotrichaceae	Holdemanella	29.8082	0.139334
OTU_15041	Bacteria	Firmicutes	Clostridia	Clostridiales	Lachnospiraceae	Blautia	70.5853	0.0328123
OTU_1508	Bacteria	Bacteroidetes	Bacteroidia	Bacteroidales	Porphyromonadaceae		0.0983768	0.000377277
OTU_151	Bacteria	Proteobacteria	Deltaproteobacteria	Desulfovibrionales	Desulfovibrionaceae	Desulfovibrio	24.2991	0.0960655
OTU_1510	Bacteria	Firmicutes	Negativicutes	Selenomonadales	Veillonellaceae	Megasphaera	0.688637	0.00260142
OTU_15103	Bacteria	Bacteroidetes	Bacteroidia	Bacteroidales	Bacteroidaceae	Bacteroides	4.32858	0.0048004
OTU_15121	Bacteria	Bacteroidetes	Bacteroidia	Bacteroidales	Prevotellaceae	Prevotella	4.47614	0.00876001
OTU_1514	Bacteria	Proteobacteria	Alphaproteobacteria				0.393507	0.000463512
OTU_1518	Bacteria	Bacteroidetes	Bacteroidia	Bacteroidales	Bacteroidaceae	Bacteroides	69.3064	0.0409579
OTU_152	Bacteria	Firmicutes	Clostridia	Clostridiales			22.0364	0.103007
OTU_1525	Bacteria	Bacteroidetes	Bacteroidia	Bacteroidales	Porphyromonadaceae		0.147565	0.000589271
OTU_1529	Bacteria	Bacteroidetes	Bacteroidia	Bacteroidales	Bacteroidaceae	Bacteroides	3.54156	0.00620172
OTU_153	Bacteria	Firmicutes	Clostridia	Clostridiales	Ruminococcaceae		64.486	0.0433042
OTU_15340	Bacteria						0.541072	0.00098092
OTU_15360	Bacteria	Bacteroidetes	Bacteroidia	Bacteroidales	Porphyromonadaceae		0.147565	0.000459919
OTU_15369	Bacteria	Proteobacteria	Betaproteobacteria	Burkholderiales	Sutterellaceae	Parasutterella	16.4289	0.0103949
OTU_1539	Bacteria	Firmicutes	Clostridia	Clostridiales			0.0983768	0.000474291
OTU_154	Bacteria	Bacteroidetes	Bacteroidia	Bacteroidales	Prevotellaceae	Alloprevotella	10.0344	0.108897
OTU_15434	Bacteria	Bacteroidetes	Bacteroidia	Bacteroidales			1.67241	0.00721138
OTU_1545	Bacteria	Bacteroidetes	Bacteroidia	Bacteroidales	Porphyromonadaceae		0.147565	0.00038087
OTU_15482	Bacteria	Bacteroidetes	Bacteroidia	Bacteroidales			1.47565	0.00394524
OTU_155	Bacteria	Firmicutes	Negativicutes	Selenomonadales	Veillonellaceae	Megamonas	8.0669	0.126618
OTU_15500	Bacteria	Bacteroidetes	Bacteroidia	Bacteroidales	Bacteroidaceae	Bacteroides	44.0728	0.045399
OTU_15544	Bacteria	Bacteroidetes	Bacteroidia	Bacteroidales	Bacteroidaceae	Bacteroides	62.666	0.130031
OTU_15561	Bacteria	Bacteroidetes	Bacteroidia	Bacteroidales	Porphyromonadaceae	Parabacteroides	62.6168	0.0643563
OTU_1558	Bacteria	Firmicutes	Clostridia	Clostridiales			3.63994	0.011365
OTU_1559	Bacteria	Firmicutes	Clostridia	Clostridiales	Lachnospiraceae		0.639449	0.000894686
OTU_156	Bacteria	Firmicutes	Clostridia	Clostridiales	Ruminococcaceae	Clostridium IV	66.1584	0.0602637
OTU_15627	Bacteria	Firmicutes	Clostridia	Clostridiales	Ruminococcaceae	Ruminococcus	51.2051	0.0696094
OTU_1563	Bacteria	Firmicutes	Clostridia	Clostridiales	Ruminococcaceae	Ruminococcus	0.196754	0.00102404
OTU_1573	Bacteria	Firmicutes	Clostridia	Clostridiales	Lachnospiraceae		25.5288	0.02817
OTU_15795	Bacteria	Bacteroidetes	Bacteroidia	Bacteroidales	Bacteroidaceae	Bacteroides	0.147565	0.0018792
OTU_158	Bacteria	Proteobacteria	Gammaproteobacteria	Aeromonadales	Succinivibrionaceae	Succinivibrio	6.64043	0.150781
OTU_1580	Bacteria	Bacteroidetes	Bacteroidia	Bacteroidales	Rikenellaceae	Alistipes	0.0491884	0.000204808
OTU_15825	Bacteria	Proteobacteria	Betaproteobacteria	Burkholderiales	Sutterellaceae	Sutterella	32.6119	0.0238511
OTU_15830	Bacteria	Actinobacteria	Actinobacteria	Coriobacteriales	Coriobacteriaceae	Adlercreutzia	65.2238	0.0383601
OTU_15886	Bacteria	Firmicutes	Clostridia	Clostridiales	Ruminococcaceae	Ruminococcus	66.4043	0.120898
OTU_159	Bacteria	Firmicutes	Clostridia	Clostridiales	Ruminococcaceae		12.1495	0.0577378
OTU_15965	Bacteria	Actinobacteria	Actinobacteria	Coriobacteriales	Coriobacteriaceae	Collinsella	73.1923	0.0494628
OTU_15990	Bacteria	Bacteroidetes	Bacteroidia	Bacteroidales	Bacteroidaceae	Bacteroides	1.77078	0.00392368
OTU_16	Bacteria	Actinobacteria	Actinobacteria	Bifidobacteriales	Bifidobacteriaceae	Bifidobacterium	82.4889	0.547695
OTU_160	Bacteria						27.0044	0.0714275
OTU_16080	Bacteria	Bacteroidetes	Bacteroidia	Bacteroidales	Bacteroidaceae	Bacteroides	57.8947	0.0342783
OTU_16083	Bacteria	Firmicutes	Clostridia	Clostridiales	Ruminococcaceae		26.6601	0.116988
OTU_1609	Bacteria	Firmicutes	Clostridia	Clostridiales	Ruminococcaceae		26.7585	0.038299
OTU_161	Bacteria	Firmicutes	Clostridia	Clostridiales	Ruminococcaceae	Clostridium IV	66.306	0.0521541
OTU_16145	Bacteria	Bacteroidetes	Bacteroidia	Bacteroidales	Prevotellaceae	Prevotella	5.75504	0.00619812
OTU_162	Bacteria	Bacteroidetes	Bacteroidia	Bacteroidales	Bacteroidaceae	Bacteroides	8.11608	0.0706658
OTU_16263	Bacteria	Firmicutes	Clostridia	Clostridiales			16.3305	0.0374223
OTU_16274	Bacteria	Proteobacteria	Gammaproteobacteria	Enterobacteriales	Enterobacteriaceae	Escherichia/Shigella	31.7265	0.0313823
OTU_163	Bacteria	Bacteroidetes	Bacteroidia	Bacteroidales	Prevotellaceae	Prevotella	5.45991	0.071812
OTU_1630	Bacteria	Firmicutes	Clostridia	Clostridiales	Clostridiaceae 1	Clostridium sensu stricto	30.7919	0.0119399
OTU_16336	Bacteria	Firmicutes	Clostridia	Clostridiales	Ruminococcaceae		1.03296	0.00103482
OTU_1635	Bacteria	Bacteroidetes	Bacteroidia	Bacteroidales	Rikenellaceae	Alistipes	32.366	0.0506234
OTU_1638	Bacteria	Bacteroidetes	Bacteroidia	Bacteroidales	Porphyromonadaceae		0.147565	0.000995293
OTU_164	Bacteria	Firmicutes	Erysipelotrichia	Erysipelotrichales	Erysipelotrichaceae		6.98475	0.0564155
OTU_16404	Bacteria	Bacteroidetes	Bacteroidia	Bacteroidales	Porphyromonadaceae		0.737826	0.00171751
OTU_1644	Bacteria	Firmicutes	Clostridia	Clostridiales			20.8067	0.0124897
OTU_16450	Bacteria	Bacteroidetes	Bacteroidia	Bacteroidales	Bacteroidaceae	Bacteroides	72.4545	0.10336
OTU_1646	Bacteria	Firmicutes	Clostridia	Clostridiales	Lachnospiraceae		23.0694	0.00349251
OTU_1648	Bacteria	Proteobacteria	Deltaproteobacteria	Desulfovibrionales	Desulfovibrionaceae	Desulfovibrio	0.245942	0.000919837
OTU_165	Bacteria	Firmicutes	Clostridia	Clostridiales			23.5612	0.0713664
OTU_1659	Bacteria	Firmicutes	Erysipelotrichia	Erysipelotrichales	Erysipelotrichaceae		69.6016	0.120854
OTU_166	Archaea	Euryarchaeota	Methanobacteria	Methanobacteriales	Methanobacteriaceae	Methanobrevibacter	35.3665	0.0569437
OTU_1663	Bacteria	Firmicutes	Clostridia	Clostridiales	Ruminococcaceae		0.442696	0.000377277
OTU_167	Bacteria	Firmicutes	Clostridia	Clostridiales	Ruminococcaceae		5.01722	0.0395243
OTU_16711	Bacteria	Bacteroidetes	Bacteroidia	Bacteroidales	Bacteroidaceae	Bacteroides	64.5352	0.0475549
OTU_16771	Bacteria	Bacteroidetes	Bacteroidia	Bacteroidales	Prevotellaceae	Prevotella	11.1166	0.0137401
OTU_168	Bacteria	Actinobacteria	Actinobacteria	Coriobacteriales	Coriobacteriaceae		36.4486	0.0533218
OTU_1684	Bacteria	Firmicutes	Clostridia	Clostridiales	Ruminococcaceae		0.0983768	0.000344939
OTU_16857	Bacteria	Proteobacteria	Gammaproteobacteria	Enterobacteriales	Enterobacteriaceae		3.34481	0.00217383
OTU_169	Bacteria	Bacteroidetes	Bacteroidia	Bacteroidales	Bacteroidaceae	Bacteroides	0.885391	0.0503539
OTU_17	Bacteria	Firmicutes	Clostridia	Clostridiales	Ruminococcaceae	Ruminococcus	77.6685	0.661726
OTU_170	Bacteria	Bacteroidetes	Bacteroidia	Bacteroidales	Rikenellaceae	Alistipes	6.788	0.0559412
OTU_1702	Bacteria	Firmicutes	Clostridia	Clostridiales	Ruminococcaceae	Pseudoflavonifractor	17.0684	0.00278826
OTU_171	Bacteria	Firmicutes	Clostridia	Clostridiales	Ruminococcaceae	Clostridium IV	76.0944	0.049143
OTU_1711	Bacteria	Firmicutes	Clostridia	Clostridiales	Ruminococcaceae		0.0491884	0.000596457
OTU_17124	Bacteria	Bacteroidetes	Bacteroidia	Bacteroidales	Bacteroidaceae	Bacteroides	14.8057	0.0160828
OTU_17152	Bacteria	Firmicutes	Negativicutes	Selenomonadales	Veillonellaceae	Dialister	6.49287	0.00812763
OTU_17175	Bacteria	Bacteroidetes	Bacteroidia	Bacteroidales	Bacteroidaceae	Bacteroides	15.396	0.0530955
OTU_17216	Bacteria	Bacteroidetes	Bacteroidia	Bacteroidales	Bacteroidaceae	Bacteroides	68.7654	0.0923862
OTU_17250	Bacteria	Bacteroidetes	Bacteroidia	Bacteroidales	Bacteroidaceae	Bacteroides	2.70536	0.000966548
OTU_173	Bacteria	Bacteroidetes	Bacteroidia	Bacteroidales	Prevotellaceae	Prevotella	17.0684	0.213891
OTU_17319	Bacteria	Proteobacteria	Deltaproteobacteria	Desulfovibrionales	Desulfovibrionaceae		6.24693	0.00590349
OTU_17348	Bacteria	Bacteroidetes	Bacteroidia	Bacteroidales	Porphyromonadaceae	Barnesiella	34.1859	0.0256045
OTU_17366	Bacteria	Bacteroidetes	Bacteroidia	Bacteroidales	Bacteroidaceae	Bacteroides	52.73	0.0253207
OTU_17374	Bacteria	Bacteroidetes	Bacteroidia	Bacteroidales	Bacteroidaceae	Bacteroides	25.4304	0.0100499
OTU_174	Bacteria	Bacteroidetes	Bacteroidia	Bacteroidales			8.11608	0.105785
OTU_17429	Bacteria	Bacteroidetes					1.81997	0.000937803
OTU_17487	Bacteria	Actinobacteria	Actinobacteria	Coriobacteriales	Coriobacteriaceae	Collinsella	66.6011	0.0255075
OTU_175	Bacteria	Bacteroidetes	Bacteroidia	Bacteroidales	Rikenellaceae	Alistipes	7.27988	0.043236
OTU_17517	Bacteria	Actinobacteria	Actinobacteria	Coriobacteriales	Coriobacteriaceae	Collinsella	76.0944	0.0600769
OTU_1755	Bacteria	Bacteroidetes	Bacteroidia	Bacteroidales	Rikenellaceae	Alistipes	69.5524	0.104746
OTU_17593	Bacteria	Firmicutes	Bacilli	Lactobacillales	Streptococcaceae	Streptococcus	1.91835	0.00388056
OTU_17595	Bacteria	Firmicutes	Clostridia	Clostridiales	Ruminococcaceae		49.6803	0.0528439
OTU_176	Bacteria	Bacteroidetes	Bacteroidia	Bacteroidales	Prevotellaceae	Prevotella	6.3453	0.109116
OTU_17675	Bacteria	Bacteroidetes	Bacteroidia	Bacteroidales	Bacteroidaceae	Bacteroides	14.7565	0.0462182
OTU_1769	Bacteria	Proteobacteria	Gammaproteobacteria	Enterobacteriales	Enterobacteriaceae		6.05017	0.00603284
OTU_17696	Bacteria	Firmicutes	Clostridia	Clostridiales	Lachnospiraceae	Ruminococcus2	58.1899	0.0261507
OTU_177	Bacteria	Tenericutes	Mollicutes				8.36203	0.0545183
OTU_1772	Bacteria	Bacteroidetes					0.0983768	0.000596457
OTU_1774	Bacteria	Firmicutes	Clostridia	Clostridiales	Ruminococcaceae	Faecalibacterium	31.9725	0.133067
OTU_178	Bacteria	Firmicutes	Clostridia	Clostridiales	Ruminococcaceae	Oscillibacter	63.8465	0.0467572
OTU_17828	Bacteria	Firmicutes	Clostridia	Clostridiales	Ruminococcaceae		38.908	0.0164277
OTU_17875	Bacteria	Bacteroidetes	Bacteroidia	Bacteroidales	Bacteroidaceae	Bacteroides	84.8008	0.093112
OTU_17882	Bacteria	Firmicutes	Clostridia	Clostridiales	Ruminococcaceae	Ruminococcus	0.983768	0.000589271
OTU_179	Bacteria	Firmicutes	Clostridia	Clostridiales			9.14904	0.0419712
OTU_17916	Bacteria	Firmicutes	Clostridia	Clostridiales	Lachnospiraceae	Coprococcus	22.9218	0.0143832
OTU_17917	Bacteria	Bacteroidetes	Bacteroidia	Bacteroidales	Bacteroidaceae	Bacteroides	12.1987	0.00452373
OTU_17922	Bacteria	Bacteroidetes	Bacteroidia	Bacteroidales	Bacteroidaceae	Bacteroides	19.331	0.0100967
OTU_17992	Bacteria	Actinobacteria	Actinobacteria	Coriobacteriales	Coriobacteriaceae	Collinsella	74.3237	0.0587762
OTU_18	Bacteria	Firmicutes	Clostridia	Clostridiales	Lachnospiraceae	Dorea	94.5893	0.443265
OTU_180	Bacteria	Firmicutes	Clostridia	Clostridiales	Lachnospiraceae		22.3315	0.0533003
OTU_1807	Bacteria	Firmicutes	Clostridia	Clostridiales	Lachnospiraceae		40.8264	0.00881032
OTU_181	Bacteria	Proteobacteria	Betaproteobacteria	Burkholderiales			16.8224	0.0941935
OTU_1811	Bacteria	Bacteroidetes	Bacteroidia	Bacteroidales	Porphyromonadaceae		0.787014	0.000941396
OTU_18119	Bacteria	Bacteroidetes	Bacteroidia	Bacteroidales	Bacteroidaceae	Bacteroides	44.5647	0.0358952
OTU_1812	Bacteria	Bacteroidetes	Bacteroidia	Bacteroidales	Prevotellaceae	Alloprevotella	0.147565	0.000370091
OTU_18133	Bacteria	Bacteroidetes	Bacteroidia	Bacteroidales	Rikenellaceae	Alistipes	70.4378	0.0902016
OTU_182	Bacteria	Firmicutes	Clostridia	Clostridiales	Lachnospiraceae		28.6768	0.0463943
OTU_1820	Bacteria	Firmicutes	Clostridia	Clostridiales	Ruminococcaceae		1.18052	0.000941396
OTU_18289	Bacteria	Bacteroidetes	Bacteroidia	Bacteroidales	Bacteroidaceae	Bacteroides	22.6267	0.00671912
OTU_183	Bacteria	Bacteroidetes	Bacteroidia	Bacteroidales	Porphyromonadaceae	Coprobacter	52.3364	0.0644892
OTU_18349	Bacteria	Bacteroidetes	Bacteroidia	Bacteroidales	Prevotellaceae	Prevotella	0.147565	0.00211275
OTU_18362	Bacteria	Bacteroidetes	Bacteroidia	Bacteroidales	Prevotellaceae	Prevotella	4.27939	0.00573461
OTU_184	Bacteria	Firmicutes	Clostridia	Clostridiales	Ruminococcaceae		36.4486	0.0469836
OTU_18410	Bacteria	Bacteroidetes	Bacteroidia	Bacteroidales	Rikenellaceae	Alistipes	48.4014	0.022421
OTU_18423	Bacteria	Firmicutes	Clostridia	Clostridiales			3.98426	0.00209119
OTU_18474	Bacteria	Bacteroidetes	Bacteroidia	Bacteroidales	Prevotellaceae	Prevotella	0.245942	0.00138694
OTU_18492	Bacteria	Proteobacteria	Gammaproteobacteria	Enterobacteriales	Enterobacteriaceae	Klebsiella	4.47614	0.00544716
OTU_185	Bacteria	Firmicutes	Clostridia	Clostridiales	Ruminococcaceae		38.7113	0.066275
OTU_1857	Bacteria	Proteobacteria	Betaproteobacteria	Burkholderiales	Sutterellaceae	Parasutterella	3.73832	0.00450577
OTU_18599	Bacteria	Firmicutes	Clostridia	Clostridiales	Ruminococcaceae		82.8824	0.154572
OTU_186	Bacteria	Firmicutes	Negativicutes	Selenomonadales	Veillonellaceae	Megasphaera	9.54255	0.0744637
OTU_1860	Bacteria	Firmicutes	Clostridia	Clostridiales	Ruminococcaceae	Faecalibacterium	89.818	0.0767813
OTU_1867	Bacteria	Bacteroidetes	Bacteroidia	Bacteroidales			0.0983768	0.000459919
OTU_187	Bacteria	Firmicutes	Clostridia	Clostridiales	Lachnospiraceae	Ruminococcus2	73.9302	0.072642
OTU_18715	Bacteria	Firmicutes	Clostridia	Clostridiales	Lachnospiraceae		57.698	0.0233696
OTU_1873	Bacteria	Proteobacteria	Betaproteobacteria	Burkholderiales			5.80423	0.0120729
OTU_18730	Bacteria	Firmicutes	Clostridia	Clostridiales	Ruminococcaceae	Clostridium IV	39.9902	0.017926
OTU_18766	Bacteria	Bacteroidetes	Bacteroidia	Bacteroidales	Prevotellaceae	Prevotella	3.14806	0.00496568
OTU_18772	Bacteria	Bacteroidetes	Bacteroidia	Bacteroidales	Prevotellaceae	Prevotella	2.60698	0.0116273
OTU_1878	Bacteria	Firmicutes	Negativicutes	Selenomonadales	Veillonellaceae	Dialister	1.91835	0.00492257
OTU_18785	Bacteria	Firmicutes	Clostridia	Clostridiales	Ruminococcaceae		14.6581	0.0123675
OTU_188	Bacteria	Firmicutes	Negativicutes	Selenomonadales	Acidaminococcaceae		13.3301	0.106906
OTU_18813	Bacteria	Firmicutes	Clostridia	Clostridiales	Ruminococcaceae		27.5455	0.0294456
OTU_1883	Bacteria	Firmicutes	Clostridia	Clostridiales	Lachnospiraceae		44.9582	0.00681973
OTU_189	Bacteria	Firmicutes					47.1717	0.0578276
OTU_18922	Bacteria	Bacteroidetes	Bacteroidia	Bacteroidales	Bacteroidaceae	Bacteroides	28.3817	0.0244116
OTU_1897	Bacteria	Bacteroidetes	Bacteroidia	Bacteroidales	Prevotellaceae	Prevotella	0.0491884	0.000467105
OTU_19	Bacteria	Firmicutes	Clostridia	Clostridiales	Ruminococcaceae		79.3901	0.495534
OTU_190	Bacteria	Firmicutes	Bacilli	Lactobacillales	Streptococcaceae	Streptococcus	5.16478	0.0475621
OTU_1909	Bacteria	Bacteroidetes	Bacteroidia	Bacteroidales	Porphyromonadaceae		0.147565	0.00038087
OTU_191	Bacteria	Bacteroidetes	Bacteroidia	Bacteroidales	Porphyromonadaceae		20.8559	0.050088
OTU_192	Bacteria	Firmicutes	Clostridia	Clostridiales	Lachnospiraceae		50.664	0.0380223
OTU_19231	Bacteria	Actinobacteria	Actinobacteria	Bifidobacteriales	Bifidobacteriaceae		57.3537	0.0210413
OTU_19272	Bacteria	Bacteroidetes	Bacteroidia	Bacteroidales	Prevotellaceae	Prevotella	10.182	0.0243649
OTU_19277	Bacteria	Firmicutes	Clostridia	Clostridiales	Lachnospiraceae		32.3168	0.00856599
OTU_19293	Bacteria	Bacteroidetes	Bacteroidia	Bacteroidales	Prevotellaceae	Prevotella	0.836203	0.00126837
OTU_193	Bacteria	Firmicutes	Clostridia	Clostridiales	Lachnospiraceae		6.3453	0.0226977
OTU_19351	Bacteria	Firmicutes	Clostridia	Clostridiales	Lachnospiraceae		57.7472	0.0401099
OTU_19353	Bacteria	Firmicutes	Clostridia	Clostridiales	Ruminococcaceae	Clostridium IV	46.9257	0.0301462
OTU_1936	Bacteria	Firmicutes	Clostridia	Clostridiales	Ruminococcaceae	Oscillibacter	37.1864	0.0110416
OTU_19386	Bacteria	Bacteroidetes	Bacteroidia	Bacteroidales	Bacteroidaceae	Bacteroides	29.2179	0.0240272
OTU_19394	Bacteria	Proteobacteria	Gammaproteobacteria	Aeromonadales	Succinivibrionaceae	Succinivibrio	1.62322	0.00266968
OTU_194	Bacteria	Bacteroidetes	Bacteroidia	Bacteroidales	Prevotellaceae	Alloprevotella	4.32858	0.0385829
OTU_19414	Bacteria	Bacteroidetes	Bacteroidia	Bacteroidales	Bacteroidaceae	Bacteroides	15.5435	0.0589199
OTU_1951	Bacteria	Firmicutes	Clostridia	Clostridiales	Christensenellaceae		30.0541	0.0276203
OTU_19553	Bacteria	Firmicutes	Clostridia	Clostridiales	Ruminococcaceae		6.39449	0.00659696
OTU_19591	Bacteria	Bacteroidetes	Bacteroidia	Bacteroidales	Prevotellaceae	Prevotella	2.31185	0.00436204
OTU_196	Bacteria	Firmicutes	Clostridia	Clostridiales	Ruminococcaceae		57.4029	0.040171
OTU_19604	Bacteria	Bacteroidetes	Bacteroidia	Bacteroidales	Bacteroidaceae	Bacteroides	8.50959	0.0119651
OTU_19620	Bacteria	Bacteroidetes	Bacteroidia	Bacteroidales	Bacteroidaceae	Bacteroides	28.726	0.0126334
OTU_1967	Bacteria	Firmicutes	Clostridia	Clostridiales	Ruminococcaceae		5.65667	0.00242176
OTU_197	Bacteria	Firmicutes	Clostridia	Clostridiales	Ruminococcaceae	Butyricicoccus	66.847	0.0441953
OTU_1972	Bacteria	Bacteroidetes	Bacteroidia	Bacteroidales			0.0491884	0.000294635
OTU_19744	Bacteria	Firmicutes	Clostridia	Clostridiales	Lachnospiraceae		69.7983	0.04758
OTU_1975	Bacteria	Verrucomicrobia	Verrucomicrobiae	Verrucomicrobiales	Verrucomicrobiaceae	Akkermansia	49.6311	0.0515576
OTU_198	Bacteria	Bacteroidetes	Bacteroidia	Bacteroidales	Rikenellaceae	Alistipes	51.3527	0.0324386
OTU_1981	Bacteria	Actinobacteria	Actinobacteria	Coriobacteriales	Coriobacteriaceae		0.639449	0.000298229
OTU_19813	Bacteria	Bacteroidetes	Bacteroidia	Bacteroidales	Prevotellaceae	Prevotella	1.91835	0.000822823
OTU_19875	Bacteria	Bacteroidetes	Bacteroidia	Bacteroidales	Bacteroidaceae	Bacteroides	64.486	0.0731127
OTU_1988	Bacteria	Firmicutes	Clostridia	Clostridiales	Ruminococcaceae	Oscillibacter	17.6094	0.00613704
OTU_199	Bacteria	Firmicutes	Clostridia	Clostridiales	Ruminococcaceae	Oscillibacter	70.2902	0.0463835
OTU_1990	Bacteria	Fusobacteria	Fusobacteriia	Fusobacteriales	Fusobacteriaceae	Fusobacterium	1.77078	0.00611189
OTU_19924	Bacteria	Firmicutes	Clostridia	Clostridiales			16.6749	0.0163595
OTU_1993	Bacteria	Firmicutes	Clostridia	Clostridiales	Ruminococcaceae		4.77127	0.00148396
OTU_19988	Bacteria	Firmicutes	Clostridia	Clostridiales	Lachnospiraceae	Blautia	66.6503	0.0283964
OTU_2	Bacteria	Bacteroidetes	Bacteroidia	Bacteroidales	Bacteroidaceae	Bacteroides	99.3114	4.94118
OTU_20	Bacteria	Bacteroidetes	Bacteroidia	Bacteroidales	Porphyromonadaceae	Parabacteroides	77.5701	0.413064
OTU_200	Bacteria	Firmicutes	Clostridia	Clostridiales	Lachnospiraceae		61.092	0.0663145
OTU_20072	Bacteria	Firmicutes	Clostridia	Clostridiales	Ruminococcaceae		22.9218	0.0281449
OTU_2010	Bacteria	Bacteroidetes	Bacteroidia	Bacteroidales	Porphyromonadaceae		0.0983768	0.000510222
OTU_20159	Bacteria	Firmicutes	Clostridia	Clostridiales	Ruminococcaceae		45.4993	0.0183824
OTU_20178	Bacteria	Bacteroidetes	Bacteroidia	Bacteroidales	Bacteroidaceae	Bacteroides	30.4476	0.0144443
OTU_202	Bacteria	Firmicutes	Clostridia	Clostridiales	Ruminococcaceae		29.0703	0.0379756
OTU_20201	Bacteria	Firmicutes	Clostridia	Clostridiales	Ruminococcaceae	Ruminococcus	19.9213	0.0141281
OTU_20283	Bacteria	Firmicutes	Clostridia	Clostridiales	Lachnospiraceae	Blautia	81.6527	0.0434192
OTU_20295	Bacteria	Firmicutes	Clostridia	Clostridiales			11.1166	0.0067299
OTU_203	Bacteria	Bacteroidetes	Bacteroidia	Bacteroidales	Prevotellaceae	Alloprevotella	3.09887	0.0593403
OTU_20325	Bacteria	Proteobacteria	Gammaproteobacteria	Enterobacteriales	Enterobacteriaceae		4.18101	0.00354281
OTU_20361	Bacteria	Firmicutes	Clostridia	Clostridiales	Ruminococcaceae		13.6744	0.00579929
OTU_2037	Bacteria	Verrucomicrobia	Opitutae				0.0491884	0.000197621
OTU_20388	Bacteria	Firmicutes	Clostridia	Clostridiales	Peptostreptococcaceae	Romboutsia	13.2809	0.00661852
OTU_204	Bacteria	Bacteroidetes	Bacteroidia	Bacteroidales	Bacteroidaceae	Bacteroides	5.65667	0.0630628
OTU_2049	Bacteria	Actinobacteria	Actinobacteria	Coriobacteriales	Coriobacteriaceae		1.81997	0.00180734
OTU_205	Bacteria	Bacteroidetes	Bacteroidia	Bacteroidales	Porphyromonadaceae	Parabacteroides	15.6911	0.0169667
OTU_2052	Bacteria	Bacteroidetes	Bacteroidia	Bacteroidales	Bacteroidaceae	Bacteroides	77.1766	0.104675
OTU_20550	Bacteria	Firmicutes	Clostridia	Clostridiales	Lachnospiraceae		22.0856	0.00997449
OTU_20575	Bacteria	Firmicutes	Clostridia	Clostridiales	Ruminococcaceae		48.7457	0.0448241
OTU_206	Bacteria	Bacteroidetes	Bacteroidia	Bacteroidales	Porphyromonadaceae		4.77127	0.0341166
OTU_2068	Bacteria	Firmicutes	Clostridia	Clostridiales	Lachnospiraceae	Anaerostipes	73.5858	0.0586504
OTU_2069	Bacteria	Bacteroidetes	Bacteroidia	Bacteroidales	Porphyromonadaceae	Barnesiella	30.0541	0.0984981
OTU_20697	Bacteria	Bacteroidetes	Bacteroidia	Bacteroidales	Prevotellaceae		3.93507	0.0115806
OTU_207	Bacteria	Actinobacteria	Actinobacteria	Coriobacteriales	Coriobacteriaceae		39.6458	0.0497179
OTU_20702	Bacteria	Bacteroidetes	Bacteroidia	Bacteroidales	Bacteroidaceae	Bacteroides	40.5312	0.0295498
OTU_2073	Bacteria	Proteobacteria	Betaproteobacteria	Burkholderiales	Sutterellaceae	Sutterella	6.00098	0.00731199
OTU_2079	Bacteria	Firmicutes	Clostridia	Clostridiales			17.9046	0.00815637
OTU_208	Bacteria	Bacteroidetes	Bacteroidia	Bacteroidales	Prevotellaceae	Prevotella	7.23069	0.0651108
OTU_209	Bacteria	Firmicutes	Clostridia	Clostridiales	Ruminococcaceae		29.6606	0.0314218
OTU_2093	Bacteria	Firmicutes	Negativicutes	Selenomonadales	Veillonellaceae	Megamonas	0.541072	0.00115698
OTU_21	Bacteria	Firmicutes	Clostridia	Clostridiales	Lachnospiraceae	Roseburia	90.7034	0.435327
OTU_210	Bacteria	Firmicutes	Clostridia	Clostridiales	Lachnospiraceae	Howardella	33.3989	0.0329201
OTU_21016	Bacteria	Bacteroidetes	Bacteroidia	Bacteroidales	Prevotellaceae	Prevotella	0.147565	0.000485071
OTU_211	Bacteria	Firmicutes	Clostridia	Clostridiales	Ruminococcaceae		58.5342	0.0553483
OTU_21144	Bacteria	Firmicutes	Clostridia	Clostridiales	Lachnospiraceae		0.836203	0.000822823
OTU_21151	Bacteria	Bacteroidetes	Bacteroidia	Bacteroidales	Bacteroidaceae	Bacteroides	2.60698	0.0062628
OTU_212	Bacteria	Firmicutes	Erysipelotrichia	Erysipelotrichales			11.756	0.042909
OTU_21252	Bacteria	Proteobacteria	Gammaproteobacteria	Aeromonadales	Succinivibrionaceae	Succinivibrio	1.91835	0.0033416
OTU_2129	Bacteria	Bacteroidetes	Bacteroidia	Bacteroidales	Bacteroidaceae	Bacteroides	3.29562	0.00852287
OTU_213	Bacteria	Actinobacteria	Actinobacteria	Coriobacteriales	Coriobacteriaceae	Senegalimassilia	42.0561	0.0606697
OTU_2133	Bacteria	Bacteroidetes	Bacteroidia	Bacteroidales	Porphyromonadaceae	Barnesiella	68.4211	0.0727929
OTU_2136	Bacteria	Proteobacteria	Gammaproteobacteria	Enterobacteriales	Enterobacteriaceae	Escherichia/Shigella	7.42745	0.00482915
OTU_21369	Bacteria	Bacteroidetes	Bacteroidia	Bacteroidales	Prevotellaceae	Prevotella	6.73881	0.00209479
OTU_21382	Bacteria	Proteobacteria	Gammaproteobacteria	Aeromonadales	Succinivibrionaceae	Succinivibrio	1.13133	0.0037548
OTU_214	Bacteria	Firmicutes	Erysipelotrichia	Erysipelotrichales	Erysipelotrichaceae	Clostridium XVIII	28.3817	0.0387266
OTU_2140	Bacteria	Firmicutes	Clostridia	Clostridiales	Lachnospiraceae		86.8667	0.252585
OTU_21412	Bacteria	Firmicutes	Clostridia	Clostridiales	Lachnospiraceae		64.1909	0.0544321
OTU_21429	Bacteria	Bacteroidetes	Bacteroidia	Bacteroidales	Prevotellaceae	Prevotella	9.19823	0.00989903
OTU_215	Bacteria	Bacteroidetes	Bacteroidia	Bacteroidales	Prevotellaceae	Paraprevotella	33.3497	0.103863
OTU_21519	Bacteria	Bacteroidetes	Bacteroidia	Bacteroidales	Prevotellaceae	Prevotella	3.63994	0.00759944
OTU_21527	Bacteria	Bacteroidetes	Bacteroidia	Bacteroidales	Prevotellaceae		0.393507	0.0012001
OTU_21578	Bacteria	Bacteroidetes	Bacteroidia	Bacteroidales	Bacteroidaceae	Bacteroides	26.119	0.0162445
OTU_216	Bacteria	Firmicutes	Clostridia	Clostridiales	Ruminococcaceae	Oscillibacter	76.1928	0.0305666
OTU_2163	Bacteria	Firmicutes	Clostridia	Clostridiales	Ruminococcaceae	Faecalibacterium	91.9823	0.218548
OTU_217	Bacteria	Firmicutes	Erysipelotrichia	Erysipelotrichales	Erysipelotrichaceae	Turicibacter	50.0246	0.0533721
OTU_21730	Bacteria	Proteobacteria	Gammaproteobacteria	Enterobacteriales	Enterobacteriaceae	Escherichia/Shigella	29.1687	0.0223132
OTU_2175	Bacteria	Bacteroidetes	Bacteroidia	Bacteroidales	Prevotellaceae	Prevotella	4.2302	0.00258345
OTU_218	Bacteria	Firmicutes	Clostridia	Clostridiales	Ruminococcaceae		36.4978	0.027879
OTU_21812	Bacteria	Bacteroidetes	Bacteroidia	Bacteroidales	Bacteroidaceae	Bacteroides	5.80423	0.0136251
OTU_21889	Bacteria	Bacteroidetes	Bacteroidia	Bacteroidales	Prevotellaceae	Prevotella	1.91835	0.00192591
OTU_21899	Bacteria	Proteobacteria	Betaproteobacteria	Burkholderiales	Sutterellaceae	Parasutterella	19.1343	0.0304768
OTU_219	Bacteria	Firmicutes	Clostridia	Clostridiales	Ruminococcaceae		46.5814	0.051978
OTU_2193	Bacteria	Firmicutes	Clostridia	Clostridiales	Lachnospiraceae	Blautia	88.2932	0.0528403
OTU_22	Bacteria	Firmicutes	Clostridia	Clostridiales	Lachnospiraceae		79.9311	0.384258
OTU_220	Bacteria	Actinobacteria	Actinobacteria	Coriobacteriales	Coriobacteriaceae		76.7831	0.0878948
OTU_22065	Bacteria	Firmicutes	Clostridia	Clostridiales	Lachnospiraceae	Blautia	15.4943	0.0138443
OTU_22070	Bacteria	Firmicutes	Clostridia	Clostridiales	Lachnospiraceae		22.3315	0.0116094
OTU_221	Bacteria	Firmicutes	Clostridia	Clostridiales	Lachnospiraceae	Clostridium XlVb	18.1997	0.0472243
OTU_22103	Bacteria	Bacteroidetes	Bacteroidia	Bacteroidales	Bacteroidaceae	Bacteroides	81.5544	0.250609
OTU_22110	Bacteria	Bacteroidetes	Bacteroidia	Bacteroidales	Porphyromonadaceae	Barnesiella	1.77078	0.00524954
OTU_2212	Bacteria	Firmicutes	Clostridia	Clostridiales	Ruminococcaceae		68.8146	0.0334806
OTU_2213	Bacteria	Firmicutes	Clostridia	Clostridiales	Lachnospiraceae	Lachnospiracea_incertae_sedis	80.0787	0.0628651
OTU_22160	Bacteria	Bacteroidetes	Bacteroidia	Bacteroidales	Prevotellaceae	Prevotella	3.19725	0.00330926
OTU_22173	Bacteria	Bacteroidetes	Bacteroidia	Bacteroidales	Bacteroidaceae	Bacteroides	54.8451	0.0378175
OTU_22194	Bacteria	Actinobacteria	Actinobacteria	Bifidobacteriales	Bifidobacteriaceae		50.7132	0.0291473
OTU_22195	Bacteria	Firmicutes	Clostridia	Clostridiales	Ruminococcaceae		0.688637	0.00121807
OTU_222	Bacteria	Proteobacteria	Alphaproteobacteria				7.18151	0.0291653
OTU_22217	Bacteria	Firmicutes	Clostridia	Clostridiales			28.1849	0.0107147
OTU_22234	Bacteria	Tenericutes	Mollicutes	Anaeroplasmatales	Anaeroplasmataceae	Asteroleplasma	4.96803	0.0274406
OTU_223	Bacteria	Firmicutes	Clostridia	Clostridiales	Ruminococcaceae		66.847	0.0392727
OTU_22308	Bacteria	Firmicutes	Clostridia	Clostridiales	Ruminococcaceae	Faecalibacterium	57.9931	0.0208508
OTU_22351	Bacteria	Firmicutes	Negativicutes	Selenomonadales	Acidaminococcaceae		3.63994	0.00369732
OTU_22386	Bacteria	Firmicutes	Clostridia	Clostridiales	Lachnospiraceae		1.96754	0.0012001
OTU_224	Bacteria	Firmicutes	Clostridia	Clostridiales	Lachnospiraceae		71.1264	0.0397506
OTU_22427	Bacteria	Firmicutes	Clostridia	Clostridiales	Lachnospiraceae	Butyrivibrio	9.19823	0.0291258
OTU_22451	Bacteria	Firmicutes	Clostridia	Clostridiales			13.3792	0.012001
OTU_225	Bacteria	Firmicutes	Negativicutes	Selenomonadales	Acidaminococcaceae	Succiniclasticum	3.29562	0.0371995
OTU_22513	Bacteria	Firmicutes	Clostridia	Clostridiales	Lachnospiraceae	Lachnospiracea_incertae_sedis	57.9931	0.0355072
OTU_226	Bacteria	Bacteroidetes	Bacteroidia	Bacteroidales	Porphyromonadaceae		4.13182	0.0384463
OTU_22675	Bacteria	Verrucomicrobia	Verrucomicrobiae	Verrucomicrobiales	Verrucomicrobiaceae	Akkermansia	39.3507	0.0182782
OTU_227	Bacteria	Firmicutes	Clostridia	Clostridiales			10.9198	0.0155151
OTU_22756	Bacteria	Bacteroidetes	Bacteroidia	Bacteroidales	Prevotellaceae	Prevotella	3.14806	0.00241098
OTU_228	Bacteria	Bacteroidetes	Bacteroidia	Bacteroidales	Prevotellaceae	Prevotella	5.65667	0.029751
OTU_22806	Bacteria	Bacteroidetes	Bacteroidia	Bacteroidales	Prevotellaceae	Prevotella	9.98524	0.00818152
OTU_2289	Bacteria	Bacteroidetes	Bacteroidia	Bacteroidales	Bacteroidaceae	Bacteroides	2.41023	0.0018289
OTU_229	Bacteria	Firmicutes	Clostridia	Clostridiales	Lachnospiraceae		78.7506	0.0324925
OTU_22964	Bacteria	Bacteroidetes	Bacteroidia	Bacteroidales	Prevotellaceae	Alloprevotella	2.21348	0.00222773
OTU_23	Bacteria	Firmicutes	Clostridia	Clostridiales	Lachnospiraceae	Blautia	98.3276	0.473785
OTU_230	Bacteria	Bacteroidetes	Bacteroidia	Bacteroidales	Prevotellaceae	Prevotella	6.00098	0.0689698
OTU_23035	Bacteria	Bacteroidetes	Bacteroidia	Bacteroidales	Bacteroidaceae	Bacteroides	3.24643	0.00768927
OTU_23098	Bacteria	Bacteroidetes	Bacteroidia	Bacteroidales	Prevotellaceae	Prevotella	3.14806	0.00149474
OTU_2316	Bacteria	Proteobacteria	Gammaproteobacteria	Enterobacteriales	Enterobacteriaceae		6.05017	0.00655025
OTU_23282	Bacteria	Firmicutes	Clostridia	Clostridiales			2.75455	0.00124322
OTU_233	Bacteria	Firmicutes	Clostridia	Clostridiales			41.6134	0.0276885
OTU_2336	Bacteria	Proteobacteria	Gammaproteobacteria	Aeromonadales	Succinivibrionaceae	Succinivibrio	2.80374	0.0132658
OTU_234	Bacteria	Bacteroidetes	Bacteroidia	Bacteroidales	Bacteroidaceae	Bacteroides	3.14806	0.0306026
OTU_2341	Bacteria	Proteobacteria	Gammaproteobacteria	Aeromonadales	Succinivibrionaceae	Succinivibrio	2.36104	0.00952894
OTU_23476	Bacteria	Bacteroidetes	Bacteroidia	Bacteroidales	Bacteroidaceae	Bacteroides	0.590261	0.00229241
OTU_235	Bacteria	Bacteroidetes	Bacteroidia	Bacteroidales	Prevotellaceae	Prevotella	2.16429	0.0679242
OTU_23518	Bacteria	Bacteroidetes	Bacteroidia	Bacteroidales	Bacteroidaceae	Bacteroides	21.4953	0.0292084
OTU_23572	Bacteria	Firmicutes	Clostridia	Clostridiales	Ruminococcaceae		9.78849	0.00347454
OTU_236	Bacteria	Firmicutes	Bacilli	Lactobacillales	Enterococcaceae	Enterococcus	21.2494	0.0310301
OTU_2361	Bacteria	Bacteroidetes	Bacteroidia	Bacteroidales	Bacteroidaceae	Bacteroides	57.6488	0.0437462
OTU_2362	Bacteria	Firmicutes	Clostridia	Clostridiales	Lachnospiraceae		27.4963	0.0163091
OTU_23665	Bacteria	Bacteroidetes	Bacteroidia	Bacteroidales	Bacteroidaceae	Bacteroides	0.541072	0.000862348
OTU_237	Bacteria	Proteobacteria	Deltaproteobacteria	Desulfovibrionales	Desulfovibrionaceae		12.7398	0.0509252
OTU_23798	Bacteria	Bacteroidetes	Bacteroidia	Bacteroidales			3.44319	0.00450936
OTU_238	Bacteria	Lentisphaerae	Lentisphaeria	Victivallales	Victivallaceae	Victivallis	37.5799	0.0246883
OTU_23813	Bacteria	Bacteroidetes	Bacteroidia	Bacteroidales	Bacteroidaceae	Bacteroides	11.3625	0.0487011
OTU_23821	Bacteria	Firmicutes	Clostridia	Clostridiales	Ruminococcaceae		29.6606	0.0298696
OTU_2386	Bacteria	Actinobacteria	Actinobacteria	Coriobacteriales	Coriobacteriaceae		0.344319	0.000618016
OTU_239	Bacteria	Firmicutes	Clostridia	Clostridiales			35.6124	0.0340735
OTU_23906	Bacteria	Bacteroidetes	Bacteroidia	Bacteroidales			0.442696	0.00147677
OTU_24	Bacteria	Firmicutes	Clostridia	Clostridiales	Ruminococcaceae	Clostridium IV	79.7344	0.488441
OTU_24030	Bacteria	Bacteroidetes	Bacteroidia	Bacteroidales	Bacteroidaceae	Bacteroides	60.2066	0.0488017
OTU_24060	Bacteria	Bacteroidetes	Bacteroidia	Bacteroidales	Bacteroidaceae	Bacteroides	35.3173	0.0113363
OTU_241	Bacteria	Bacteroidetes					7.6242	0.0538392
OTU_24162	Bacteria	Bacteroidetes	Bacteroidia	Bacteroidales	Rikenellaceae	Alistipes	47.2209	0.0213359
OTU_24172	Bacteria	Firmicutes	Negativicutes	Selenomonadales	Veillonellaceae	Dialister	38.5145	0.0439797
OTU_242	Bacteria	Firmicutes	Clostridia	Clostridiales			5.60748	0.0411879
OTU_24268	Bacteria	Firmicutes	Clostridia	Clostridiales	Ruminococcaceae	Faecalibacterium	74.2253	0.0318063
OTU_243	Bacteria	Firmicutes	Clostridia	Clostridiales			44.1712	0.0262333
OTU_2430	Bacteria	Bacteroidetes	Bacteroidia	Bacteroidales	Prevotellaceae	Paraprevotella	0.344319	0.00495491
OTU_2431	Bacteria	Bacteroidetes	Bacteroidia	Bacteroidales	Prevotellaceae		0.344319	0.00246488
OTU_2434	Bacteria	Actinobacteria	Actinobacteria	Bifidobacteriales	Bifidobacteriaceae	Bifidobacterium	37.5307	0.158557
OTU_24341	Bacteria	Firmicutes	Clostridia	Clostridiales	Ruminococcaceae		0.737826	0.000521002
OTU_244	Bacteria	Bacteroidetes	Bacteroidia	Bacteroidales	Bacteroidaceae	Bacteroides	0.442696	0.0260896
OTU_24441	Bacteria	Firmicutes	Clostridia	Clostridiales	Ruminococcaceae	Faecalibacterium	85.7846	0.0800007
OTU_245	Bacteria	Bacteroidetes	Bacteroidia	Bacteroidales			11.6576	0.0308541
OTU_24520	Bacteria	Firmicutes	Clostridia	Clostridiales	Ruminococcaceae	Faecalibacterium	85.7354	0.0520822
OTU_24553	Bacteria	Bacteroidetes	Bacteroidia	Bacteroidales	Prevotellaceae	Prevotella	10.7231	0.0413029
OTU_246	Bacteria	Firmicutes	Clostridia	Clostridiales	Ruminococcaceae		22.2332	0.039456
OTU_24632	Bacteria	Actinobacteria	Actinobacteria	Bifidobacteriales	Bifidobacteriaceae		56.0748	0.044278
OTU_24665	Bacteria	Proteobacteria	Betaproteobacteria	Burkholderiales	Sutterellaceae	Sutterella	2.01672	0.00388775
OTU_24688	Bacteria	Firmicutes	Clostridia	Clostridiales	Ruminococcaceae	Gemmiger	78.5047	0.0735079
OTU_2469	Bacteria	Firmicutes					36.547	0.0359491
OTU_247	Bacteria	Firmicutes	Erysipelotrichia	Erysipelotrichales	Erysipelotrichaceae	Clostridium XVIII	42.4004	0.0318745
OTU_24715	Bacteria	Firmicutes	Clostridia	Clostridiales	Ruminococcaceae	Ruminococcus	23.9547	0.0522044
OTU_2473	Bacteria	Bacteroidetes	Bacteroidia	Bacteroidales	Prevotellaceae	Prevotella	20.2164	0.0900614
OTU_24788	Bacteria	Bacteroidetes	Bacteroidia	Bacteroidales	Rikenellaceae	Alistipes	42.8923	0.0103985
OTU_248	Bacteria	Firmicutes	Clostridia	Clostridiales	Ruminococcaceae	Clostridium IV	68.6178	0.0348173
OTU_249	Bacteria	Firmicutes	Clostridia	Clostridiales	Lachnospiraceae		28.3817	0.0188674
OTU_25	Bacteria	Bacteroidetes	Bacteroidia	Bacteroidales	Rikenellaceae	Alistipes	86.424	0.51019
OTU_250	Bacteria	Actinobacteria	Actinobacteria	Coriobacteriales	Coriobacteriaceae	Eggerthella	49.3851	0.0398836
OTU_25027	Bacteria	Firmicutes	Clostridia	Clostridiales	Lachnospiraceae		28.726	0.033283
OTU_2504	Bacteria	Bacteroidetes	Bacteroidia	Bacteroidales	Bacteroidaceae	Bacteroides	59.5671	0.0448744
OTU_25043	Bacteria	Firmicutes	Bacilli	Lactobacillales	Streptococcaceae	Streptococcus	2.50861	0.00515971
OTU_25047	Bacteria	Bacteroidetes	Bacteroidia	Bacteroidales	Prevotellaceae	Alloprevotella	5.90261	0.0112896
OTU_25068	Bacteria	Proteobacteria	Gammaproteobacteria	Enterobacteriales	Enterobacteriaceae	Klebsiella	4.77127	0.00529625
OTU_25081	Bacteria	Bacteroidetes	Bacteroidia	Bacteroidales	Porphyromonadaceae	Butyricimonas	5.90261	0.0049585
OTU_2509	Bacteria	Firmicutes	Clostridia	Clostridiales			31.6281	0.0352053
OTU_251	Bacteria	Bacteroidetes	Bacteroidia	Bacteroidales			3.44319	0.0657145
OTU_2510	Bacteria	Bacteroidetes	Bacteroidia	Bacteroidales	Bacteroidaceae	Bacteroides	73.2415	0.0898602
OTU_25136	Bacteria	Proteobacteria	Betaproteobacteria	Burkholderiales	Sutterellaceae	Sutterella	18.2489	0.0210413
OTU_2516	Bacteria	Firmicutes	Clostridia	Clostridiales	Ruminococcaceae		2.70536	0.00195465
OTU_2517	Bacteria	Bacteroidetes	Bacteroidia	Bacteroidales	Bacteroidaceae	Bacteroides	17.4619	0.00301103
OTU_25175	Bacteria	Bacteroidetes	Bacteroidia	Bacteroidales	Bacteroidaceae	Bacteroides	40.0885	0.0164133
OTU_25191	Bacteria	Bacteroidetes	Bacteroidia	Bacteroidales	Bacteroidaceae	Bacteroides	20.5607	0.00584959
OTU_252	Bacteria	Bacteroidetes	Bacteroidia	Bacteroidales	Prevotellaceae	Prevotella	7.32907	0.0329596
OTU_25219	Bacteria	Firmicutes	Clostridia				16.4781	0.0132981
OTU_2524	Bacteria	Bacteroidetes	Bacteroidia	Bacteroidales	Bacteroidaceae	Bacteroides	51.1559	0.0356976
OTU_2525	Bacteria	Firmicutes	Clostridia	Clostridiales	Ruminococcaceae	Flavonifractor	50.2705	0.0193202
OTU_25256	Bacteria	Bacteroidetes	Bacteroidia	Bacteroidales	Prevotellaceae	Prevotella	22.2823	0.041461
OTU_25308	Bacteria	Bacteroidetes	Bacteroidia	Bacteroidales	Prevotellaceae	Prevotella	0.491884	0.00129711
OTU_25322	Bacteria	Proteobacteria	Betaproteobacteria	Burkholderiales	Sutterellaceae	Parasutterella	18.79	0.0099134
OTU_25323	Bacteria	Bacteroidetes	Bacteroidia	Bacteroidales	Prevotellaceae	Prevotella	2.80374	0.00319787
OTU_2538	Bacteria	Firmicutes	Erysipelotrichia	Erysipelotrichales	Erysipelotrichaceae	Holdemanella	23.4629	0.0225504
OTU_254	Bacteria	Bacteroidetes	Bacteroidia	Bacteroidales	Bacteroidaceae	Bacteroides	2.01672	0.0351694
OTU_25435	Bacteria	Firmicutes	Clostridia	Clostridiales	Lachnospiraceae		4.27939	0.00242895
OTU_25452	Bacteria	Bacteroidetes					4.08264	0.0100751
OTU_255	Bacteria	Firmicutes	Clostridia	Clostridiales			18.9375	0.0346807
OTU_25533	Bacteria	Firmicutes	Clostridia	Clostridiales	Clostridiaceae 1		9.14904	0.00480759
OTU_25548	Bacteria	Bacteroidetes	Bacteroidia	Bacteroidales	Prevotellaceae	Prevotella	1.13133	0.0025044
OTU_256	Bacteria	Bacteroidetes	Bacteroidia	Bacteroidales	Porphyromonadaceae	Butyricimonas	37.2356	0.0399554
OTU_2562	Bacteria	Firmicutes	Clostridia	Clostridiales	Lachnospiraceae	Roseburia	79.8819	0.0824692
OTU_257	Bacteria	Bacteroidetes	Bacteroidia	Bacteroidales	Prevotellaceae	Paraprevotella	5.26316	0.0361719
OTU_2570	Bacteria	Firmicutes	Clostridia	Clostridiales	Ruminococcaceae	Ruminococcus	39.4491	0.0327441
OTU_25717	Bacteria	Firmicutes					11.5593	0.00745571
OTU_25763	Bacteria	Bacteroidetes	Bacteroidia	Bacteroidales			1.22971	0.00354281
OTU_258	Bacteria	Firmicutes	Clostridia	Clostridiales	Ruminococcaceae		3.44319	0.0393698
OTU_25836	Bacteria	Bacteroidetes	Bacteroidia	Bacteroidales	Bacteroidaceae	Bacteroides	9.49336	0.00623405
OTU_25879	Bacteria	Bacteroidetes	Bacteroidia	Bacteroidales	Prevotellaceae	Prevotella	8.16527	0.0164169
OTU_259	Bacteria	Firmicutes	Bacilli	Lactobacillales	Lactobacillaceae	Lactobacillus	7.23069	0.027437
OTU_25900	Bacteria	Firmicutes	Erysipelotrichia	Erysipelotrichales	Erysipelotrichaceae		6.59124	0.00159894
OTU_25905	Bacteria	Bacteroidetes	Bacteroidia	Bacteroidales	Prevotellaceae	Prevotella	0.590261	0.00212353
OTU_25922	Bacteria	Bacteroidetes	Bacteroidia	Bacteroidales	Porphyromonadaceae		13.3301	0.0277029
OTU_26	Bacteria	Firmicutes	Clostridia	Clostridiales	Lachnospiraceae	Coprococcus	90.2607	0.373641
OTU_260	Bacteria	Proteobacteria	Deltaproteobacteria				4.2302	0.0209982
OTU_2608	Bacteria	Firmicutes	Clostridia	Clostridiales	Ruminococcaceae	Faecalibacterium	85.9813	0.0599763
OTU_26080	Bacteria	Firmicutes	Clostridia	Clostridiales	Ruminococcaceae		70.3394	0.076095
OTU_261	Bacteria	Firmicutes	Clostridia	Clostridiales	Lachnospiraceae	Clostridium XlVb	35.6616	0.0276562
OTU_2615	Bacteria	Firmicutes	Clostridia	Clostridiales	Lachnospiraceae		14.5106	0.00942474
OTU_26167	Bacteria	Proteobacteria	Gammaproteobacteria	Enterobacteriales	Enterobacteriaceae	Escherichia/Shigella	36.3994	0.0433581
OTU_26195	Bacteria	Bacteroidetes	Bacteroidia	Bacteroidales	Bacteroidaceae	Bacteroides	61.5839	0.0416873
OTU_262	Bacteria	Bacteroidetes	Bacteroidia	Bacteroidales	Prevotellaceae	Prevotella	8.95229	0.0419891
OTU_2626	Bacteria	Cyanobacteria					0.0491884	0.000298229
OTU_263	Bacteria	Bacteroidetes					3.34481	0.0483777
OTU_2638	Bacteria	Firmicutes	Clostridia	Clostridiales	Lachnospiraceae	Anaerostipes	75.1599	0.0371816
OTU_264	Bacteria	Firmicutes	Clostridia	Clostridiales	Ruminococcaceae		5.55829	0.0408932
OTU_265	Bacteria						42.4988	0.0251446
OTU_2653	Bacteria	Firmicutes	Clostridia	Clostridiales	Lachnospiraceae		60.4033	0.0191226
OTU_26564	Bacteria	Actinobacteria	Actinobacteria	Bifidobacteriales	Bifidobacteriaceae		41.2691	0.0139054
OTU_266	Bacteria	Firmicutes	Negativicutes	Selenomonadales	Veillonellaceae	Veillonella	55.0418	0.0600517
OTU_26662	Bacteria	Bacteroidetes	Bacteroidia	Bacteroidales	Prevotellaceae	Alloprevotella	1.67241	0.00537889
OTU_2669	Bacteria	Bacteroidetes	Bacteroidia	Bacteroidales	Prevotellaceae	Prevotella	1.57403	0.00398836
OTU_26793	Bacteria	Bacteroidetes	Bacteroidia	Bacteroidales	Prevotellaceae	Prevotella	1.18052	0.00290683
OTU_268	Bacteria	Verrucomicrobia	Opitutae	Puniceicoccales	Puniceicoccaceae		16.3797	0.0253063
OTU_269	Bacteria	Firmicutes	Bacilli	Lactobacillales	Lactobacillaceae	Lactobacillus	3.68913	0.0242715
OTU_26939	Bacteria	Verrucomicrobia	Verrucomicrobiae	Verrucomicrobiales	Verrucomicrobiaceae	Akkermansia	10.969	0.0294779
OTU_26969	Bacteria	Firmicutes	Clostridia	Clostridiales	Lachnospiraceae		73.2907	0.0475764
OTU_27	Bacteria	Firmicutes	Clostridia	Clostridiales	Lachnospiraceae		93.7039	0.453412
OTU_270	Bacteria	Bacteroidetes	Bacteroidia	Bacteroidales	Rikenellaceae	Alistipes	42.5971	0.0241673
OTU_27002	Bacteria	Bacteroidetes	Bacteroidia	Bacteroidales	Bacteroidaceae	Bacteroides	35.9567	0.0285832
OTU_2701	Bacteria	Bacteroidetes	Bacteroidia	Bacteroidales	Prevotellaceae	Prevotella	7.18151	0.0497503
OTU_27153	Bacteria	Bacteroidetes	Bacteroidia	Bacteroidales	Bacteroidaceae	Bacteroides	2.5578	0.00535015
OTU_272	Bacteria	Bacteroidetes	Bacteroidia	Bacteroidales	Prevotellaceae	Paraprevotella	4.03345	0.0309044
OTU_27206	Bacteria	Bacteroidetes	Bacteroidia	Bacteroidales	Bacteroidaceae	Bacteroides	40.1869	0.018659
OTU_27235	Bacteria	Bacteroidetes	Bacteroidia	Bacteroidales	Bacteroidaceae	Bacteroides	4.91884	0.00769286
OTU_273	Bacteria	Bacteroidetes	Bacteroidia	Bacteroidales	Porphyromonadaceae		4.82046	0.0328986
OTU_2730	Bacteria	Bacteroidetes	Bacteroidia	Bacteroidales			10.0344	0.0200675
OTU_27463	Bacteria	Bacteroidetes	Bacteroidia	Bacteroidales	Porphyromonadaceae		1.2789	0.00213072
OTU_275	Bacteria	Proteobacteria	Betaproteobacteria	Burkholderiales			13.0349	0.0404225
OTU_27599	Bacteria	Firmicutes	Clostridia	Clostridiales	Lachnospiraceae	Blautia	86.0797	0.0725378
OTU_276	Bacteria	Bacteroidetes	Bacteroidia	Bacteroidales	Prevotellaceae		1.18052	0.023772
OTU_2765	Bacteria	Proteobacteria	Gammaproteobacteria	Enterobacteriales	Enterobacteriaceae	Klebsiella	9.49336	0.04048
OTU_27652	Bacteria	Tenericutes	Mollicutes	Anaeroplasmatales	Anaeroplasmataceae	Asteroleplasma	4.91884	0.0183716
OTU_27699	Bacteria	Bacteroidetes	Bacteroidia	Bacteroidales	Bacteroidaceae	Bacteroides	7.96852	0.00795516
OTU_277	Bacteria	Firmicutes	Clostridia	Clostridiales			40.2361	0.0206999
OTU_27703	Bacteria	Bacteroidetes	Bacteroidia	Bacteroidales			7.91933	0.00561963
OTU_27764	Bacteria	Bacteroidetes	Bacteroidia	Bacteroidales	Prevotellaceae	Prevotella	2.41023	0.00178937
OTU_278	Bacteria	Firmicutes	Clostridia	Clostridiales	Ruminococcaceae		1.62322	0.0234702
OTU_2781	Bacteria	Bacteroidetes	Bacteroidia	Bacteroidales	Bacteroidaceae	Bacteroides	84.604	0.0981208
OTU_27885	Bacteria	Proteobacteria	Gammaproteobacteria	Enterobacteriales	Enterobacteriaceae		4.42696	0.00726887
OTU_279	Bacteria	Bacteroidetes	Bacteroidia	Bacteroidales	Bacteroidaceae	Bacteroides	18.9375	0.0240775
OTU_2790	Bacteria	Firmicutes	Negativicutes	Selenomonadales	Veillonellaceae	Mitsuokella	4.2302	0.00630592
OTU_27977	Bacteria	Firmicutes	Clostridia	Clostridiales	Lachnospiraceae		34.9729	0.0157055
OTU_28	Bacteria	Firmicutes	Clostridia				60.3542	0.66943
OTU_280	Bacteria	Firmicutes	Clostridia	Clostridiales	Lachnospiraceae	Dorea	21.8396	0.0137976
OTU_28060	Bacteria	Bacteroidetes	Bacteroidia	Bacteroidales	Bacteroidaceae	Bacteroides	0.245942	0.000779706
OTU_281	Bacteria	Firmicutes	Clostridia	Clostridiales	Clostridiaceae 1	Clostridium sensu stricto	8.50959	0.0278071
OTU_2817	Bacteria	Firmicutes	Clostridia	Clostridiales	Lachnospiraceae	Butyrivibrio	8.31284	0.0144659
OTU_282	Bacteria	Firmicutes	Clostridia	Clostridiales	Lachnospiraceae		27.3979	0.0369839
OTU_2821	Bacteria	Bacteroidetes	Bacteroidia	Bacteroidales	Bacteroidaceae	Bacteroides	54.304	0.037063
OTU_28247	Bacteria	Verrucomicrobia	Verrucomicrobiae	Verrucomicrobiales	Verrucomicrobiaceae	Akkermansia	50.91	0.145571
OTU_28248	Bacteria	Firmicutes	Negativicutes	Selenomonadales	Acidaminococcaceae	Acidaminococcus	1.08214	0.000927024
OTU_28273	Bacteria	Firmicutes	Clostridia	Clostridiales			3.04968	0.00483274
OTU_28283	Bacteria	Firmicutes	Clostridia	Clostridiales	Ruminococcaceae		6.88637	0.00640652
OTU_283	Bacteria	Bacteroidetes	Bacteroidia	Bacteroidales	Porphyromonadaceae	Parabacteroides	7.32907	0.0275556
OTU_284	Bacteria	Firmicutes	Clostridia	Clostridiales	Lachnospiraceae	Blautia	56.2715	0.0317308
OTU_28431	Bacteria	Bacteroidetes	Bacteroidia	Bacteroidales	Porphyromonadaceae	Parabacteroides	21.0034	0.0118609
OTU_285	Bacteria	Bacteroidetes	Bacteroidia	Bacteroidales	Prevotellaceae	Prevotella	3.59075	0.0609967
OTU_28505	Bacteria	Bacteroidetes	Bacteroidia	Bacteroidales	Bacteroidaceae	Bacteroides	58.6326	0.0503288
OTU_28525	Bacteria	Firmicutes	Clostridia	Clostridiales	Lachnospiraceae		1.77078	0.000585678
OTU_286	Bacteria	Firmicutes	Erysipelotrichia	Erysipelotrichales	Erysipelotrichaceae	Faecalicoccus	32.8578	0.0295534
OTU_287	Bacteria	Firmicutes	Clostridia	Clostridiales	Ruminococcaceae	Butyricicoccus	16.183	0.0189609
OTU_2871	Bacteria	Bacteroidetes	Bacteroidia	Bacteroidales	Prevotellaceae		0.787014	0.0013546
OTU_288	Bacteria	Firmicutes	Erysipelotrichia	Erysipelotrichales	Erysipelotrichaceae		28.5785	0.0214293
OTU_2880	Bacteria	Bacteroidetes	Bacteroidia	Bacteroidales	Bacteroidaceae	Bacteroides	65.7649	0.0264274
OTU_28843	Bacteria	Bacteroidetes	Bacteroidia	Bacteroidales	Prevotellaceae		3.34481	0.00357874
OTU_28857	Bacteria	Proteobacteria	Betaproteobacteria	Burkholderiales	Sutterellaceae	Sutterella	30.546	0.050706
OTU_28881	Bacteria	Firmicutes					35.2189	0.0368474
OTU_289	Bacteria	Firmicutes	Clostridia	Clostridiales	Ruminococcaceae	Flavonifractor	76.1436	0.0378139
OTU_2899	Bacteria	Bacteroidetes	Bacteroidia	Bacteroidales	Prevotellaceae	Prevotella	26.2666	0.1776
OTU_29	Bacteria	Bacteroidetes	Bacteroidia	Bacteroidales	Bacteroidaceae	Bacteroides	63.453	0.594991
OTU_290	Bacteria	Bacteroidetes	Bacteroidia	Bacteroidales	Porphyromonadaceae		24.8401	0.019931
OTU_29267	Bacteria	Firmicutes	Clostridia	Clostridiales			2.1151	0.00273436
OTU_293	Bacteria	Firmicutes	Clostridia	Clostridiales			19.6262	0.0181201
OTU_29381	Bacteria	Bacteroidetes	Bacteroidia	Bacteroidales	Bacteroidaceae	Bacteroides	1.32809	0.000420394
OTU_29396	Bacteria	Firmicutes	Clostridia	Clostridiales	Ruminococcaceae	Clostridium IV	30.9395	0.0183536
OTU_294	Bacteria	Bacteroidetes	Bacteroidia	Bacteroidales	Porphyromonadaceae	Barnesiella	3.24643	0.0407639
OTU_29451	Bacteria	Bacteroidetes	Bacteroidia	Bacteroidales	Bacteroidaceae	Bacteroides	41.9085	0.020549
OTU_2948	Bacteria	Firmicutes	Clostridia	Clostridiales	Ruminococcaceae		22.2332	0.00581725
OTU_295	Bacteria	Firmicutes	Clostridia	Clostridiales			5.26316	0.0225073
OTU_29527	Bacteria	Firmicutes	Clostridia	Clostridiales	Lachnospiraceae		55.5337	0.0348065
OTU_2957	Bacteria	Bacteroidetes	Bacteroidia	Bacteroidales	Bacteroidaceae	Bacteroides	65.5681	0.0554022
OTU_29584	Bacteria	Bacteroidetes	Bacteroidia	Bacteroidales	Bacteroidaceae	Bacteroides	5.36153	0.0120118
OTU_296	Bacteria	Bacteroidetes	Bacteroidia	Bacteroidales			5.41072	0.0478351
OTU_29635	Bacteria	Bacteroidetes	Bacteroidia	Bacteroidales			0.688637	0.00295354
OTU_29653	Bacteria	Firmicutes	Clostridia	Clostridiales	Lachnospiraceae		63.1087	0.0306888
OTU_2966	Bacteria	Bacteroidetes	Bacteroidia	Bacteroidales	Prevotellaceae	Alloprevotella	0.491884	0.00300744
OTU_2969	Bacteria	Firmicutes	Clostridia	Clostridiales	Ruminococcaceae	Faecalibacterium	36.0059	0.00554058
OTU_29730	Bacteria	Bacteroidetes	Bacteroidia	Bacteroidales	Prevotellaceae	Prevotella	2.45942	0.000937803
OTU_29796	Bacteria	Bacteroidetes	Bacteroidia	Bacteroidales	Prevotellaceae	Prevotella	3.19725	0.00281341
OTU_298	Bacteria	Firmicutes	Clostridia	Clostridiales	Lachnospiraceae		33.6449	0.0172901
OTU_29812	Bacteria	Firmicutes	Bacilli	Lactobacillales	Streptococcaceae	Streptococcus	2.60698	0.00357874
OTU_29890	Bacteria	Bacteroidetes	Bacteroidia	Bacteroidales	Prevotellaceae	Prevotella	13.1333	0.0177176
OTU_299	Bacteria						21.938	0.0195609
OTU_29926	Bacteria	Firmicutes	Clostridia	Clostridiales	Lachnospiraceae		58.0915	0.0308792
OTU_29982	Bacteria	Bacteroidetes	Bacteroidia	Bacteroidales			1.2789	0.00480759
OTU_3	Bacteria	Firmicutes	Clostridia	Clostridiales	Ruminococcaceae	Gemmiger	95.032	1.57254
OTU_30	Bacteria	Firmicutes	Clostridia	Clostridiales	Lachnospiraceae	Lachnospiracea_incertae_sedis	44.909	0.375912
OTU_300	Bacteria	Firmicutes	Clostridia	Clostridiales			3.59075	0.0161259
OTU_301	Bacteria	Firmicutes					20.1181	0.0299378
OTU_3018	Bacteria	Bacteroidetes	Bacteroidia	Bacteroidales	Prevotellaceae	Paraprevotella	3.93507	0.0135137
OTU_302	Bacteria	Firmicutes	Clostridia	Clostridiales	Ruminococcaceae	Oscillibacter	37.7767	0.0162696
OTU_3024	Bacteria	Firmicutes	Clostridia	Clostridiales	Ruminococcaceae		77.5701	0.0511408
OTU_30298	Bacteria	Bacteroidetes	Bacteroidia	Bacteroidales	Bacteroidaceae	Bacteroides	0.344319	0.00514534
OTU_303	Bacteria	Firmicutes	Clostridia	Clostridiales			47.8111	0.0315655
OTU_304	Bacteria	Firmicutes	Clostridia	Clostridiales	Lachnospiraceae		4.18101	0.0330567
OTU_3041	Bacteria	Firmicutes	Clostridia	Clostridiales			1.91835	0.00235708
OTU_30449	Bacteria	Bacteroidetes	Bacteroidia	Bacteroidales	Bacteroidaceae	Bacteroides	37.7275	0.0233912
OTU_30487	Bacteria	Firmicutes	Clostridia	Clostridiales	Lachnospiraceae		74.3728	0.0582444
OTU_3049	Bacteria	Firmicutes	Negativicutes	Selenomonadales	Veillonellaceae	Megasphaera	4.2302	0.00470698
OTU_30491	Bacteria	Proteobacteria	Gammaproteobacteria	Enterobacteriales	Enterobacteriaceae	Escherichia/Shigella	11.0674	0.00983795
OTU_30499	Bacteria	Firmicutes	Bacilli	Lactobacillales	Enterococcaceae		4.86965	0.00269843
OTU_3051	Bacteria	Bacteroidetes	Bacteroidia	Bacteroidales	Bacteroidaceae	Bacteroides	55.878	0.0366426
OTU_3057	Bacteria	Firmicutes	Clostridia	Clostridiales			16.3305	0.0129711
OTU_306	Bacteria	Firmicutes	Negativicutes	Selenomonadales	Veillonellaceae	Mitsuokella	10.1328	0.0537099
OTU_307	Bacteria	Firmicutes	Erysipelotrichia	Erysipelotrichales	Erysipelotrichaceae	Coprobacillus	22.3315	0.0178901
OTU_308	Bacteria	Firmicutes	Clostridia	Clostridiales			5.01722	0.0107003
OTU_30862	Bacteria	Firmicutes	Clostridia	Clostridiales	Ruminococcaceae		13.6252	0.00356437
OTU_309	Bacteria	Firmicutes	Clostridia	Clostridiales			4.32858	0.0187058
OTU_30989	Bacteria	Bacteroidetes	Bacteroidia	Bacteroidales	Bacteroidaceae	Bacteroides	9.09985	0.0063131
OTU_310	Bacteria	Firmicutes	Negativicutes	Selenomonadales	Veillonellaceae	Megasphaera	2.50861	0.0423485
OTU_311	Bacteria	Actinobacteria	Actinobacteria	Bifidobacteriales	Bifidobacteriaceae	Bifidobacterium	21.2494	0.0212892
OTU_3117	Bacteria	Lentisphaerae	Lentisphaeria	Victivallales	Victivallaceae	Victivallis	0.737826	0.000456326
OTU_31173	Bacteria	Bacteroidetes	Bacteroidia	Bacteroidales	Porphyromonadaceae		2.41023	0.00200496
OTU_312	Bacteria	Bacteroidetes	Bacteroidia	Bacteroidales	Prevotellaceae	Prevotella	4.2302	0.0405303
OTU_31240	Bacteria	Proteobacteria	Gammaproteobacteria	Enterobacteriales	Enterobacteriaceae	Escherichia/Shigella	8.41121	0.0067838
OTU_3125	Bacteria	Firmicutes	Clostridia	Clostridiales	Ruminococcaceae	Ruminococcus	23.3645	0.0506126
OTU_313	Bacteria	Firmicutes	Clostridia	Clostridiales	Lachnospiraceae		23.2661	0.0199023
OTU_31322	Bacteria	Bacteroidetes	Bacteroidia	Bacteroidales	Prevotellaceae	Prevotella	0.541072	0.00162049
OTU_3137	Bacteria	Bacteroidetes	Bacteroidia	Bacteroidales	Prevotellaceae	Alloprevotella	0.245942	0.000513815
OTU_314	Bacteria	Firmicutes	Clostridia	Clostridiales	Lachnospiraceae	Blautia	9.98524	0.0117854
OTU_3143	Bacteria	Bacteroidetes	Bacteroidia	Bacteroidales	Bacteroidaceae	Bacteroides	79.8328	0.0432539
OTU_3145	Bacteria	Firmicutes	Clostridia	Clostridiales	Ruminococcaceae	Faecalibacterium	64.0925	0.0897309
OTU_31460	Bacteria	Proteobacteria	Gammaproteobacteria	Enterobacteriales	Enterobacteriaceae		4.27939	0.00727246
OTU_31463	Bacteria	Firmicutes	Bacilli	Lactobacillales			2.60698	0.00130071
OTU_315	Bacteria	Firmicutes	Clostridia	Clostridiales	Ruminococcaceae		13.0349	0.0165068
OTU_31540	Bacteria	Bacteroidetes	Bacteroidia	Bacteroidales	Bacteroidaceae	Bacteroides	91.638	0.232485
OTU_316	Bacteria	Firmicutes	Clostridia	Clostridiales	Clostridiaceae 1	Clostridium sensu stricto	8.9031	0.0182135
OTU_31616	Bacteria	Bacteroidetes	Bacteroidia	Bacteroidales	Porphyromonadaceae		4.18101	0.00426503
OTU_31628	Bacteria	Bacteroidetes	Bacteroidia	Bacteroidales	Bacteroidaceae	Bacteroides	19.7245	0.0234774
OTU_3172	Bacteria	Bacteroidetes	Bacteroidia	Bacteroidales	Bacteroidaceae	Bacteroides	83.9646	0.158083
OTU_31889	Bacteria	Bacteroidetes	Bacteroidia	Bacteroidales	Rikenellaceae	Alistipes	1.62322	0.0025547
OTU_319	Bacteria	Firmicutes	Clostridia	Clostridiales	Ruminococcaceae	Oscillibacter	53.0251	0.0317344
OTU_31924	Bacteria	Firmicutes	Clostridia	Clostridiales	Clostridiaceae 1	Clostridium sensu stricto	0.934579	0.00108512
OTU_31979	Bacteria	Firmicutes	Clostridia	Clostridiales	Ruminococcaceae	Ruminococcus	39.1048	0.0284072
OTU_31997	Bacteria	Bacteroidetes	Bacteroidia	Bacteroidales	Bacteroidaceae	Bacteroides	2.16429	0.00232475
OTU_32	Bacteria	Firmicutes	Clostridia	Clostridiales	Ruminococcaceae		45.8436	0.335468
OTU_320	Bacteria	Firmicutes	Clostridia	Clostridiales	Ruminococcaceae		32.907	0.0197657
OTU_32011	Bacteria	Bacteroidetes	Bacteroidia	Bacteroidales	Bacteroidaceae	Bacteroides	6.14855	0.00464949
OTU_32082	Bacteria	Bacteroidetes	Bacteroidia	Bacteroidales	Bacteroidaceae	Bacteroides	4.77127	0.00735151
OTU_32091	Bacteria	Bacteroidetes	Bacteroidia	Bacteroidales	Prevotellaceae	Prevotella	21.2986	0.0531098
OTU_321	Bacteria	Firmicutes	Bacilli	Lactobacillales	Lactobacillaceae	Lactobacillus	14.0679	0.0183896
OTU_32134	Bacteria	Bacteroidetes	Bacteroidia	Bacteroidales	Bacteroidaceae	Bacteroides	36.2027	0.0198843
OTU_3217	Bacteria	Bacteroidetes	Bacteroidia	Bacteroidales			3.29562	0.0043836
OTU_322	Bacteria	Firmicutes	Clostridia	Clostridiales			14.609	0.025274
OTU_32222	Bacteria	Firmicutes	Clostridia	Clostridiales	Ruminococcaceae		2.31185	0.000517409
OTU_323	Bacteria	Firmicutes	Erysipelotrichia	Erysipelotrichales	Erysipelotrichaceae	Erysipelotrichaceae_incertae_sedis	46.9749	0.023614
OTU_32389	Bacteria	Firmicutes	Negativicutes	Selenomonadales	Veillonellaceae	Megamonas	3.34481	0.00554777
OTU_3247	Bacteria	Firmicutes	Clostridia	Clostridiales	Ruminococcaceae	Faecalibacterium	91.8347	0.175035
OTU_325	Bacteria	Fusobacteria	Fusobacteriia	Fusobacteriales	Fusobacteriaceae	Fusobacterium	2.45942	0.0241673
OTU_32517	Bacteria	Verrucomicrobia	Verrucomicrobiae	Verrucomicrobiales	Verrucomicrobiaceae	Akkermansia	26.6601	0.00934569
OTU_3252	Bacteria	Firmicutes	Clostridia	Clostridiales	Ruminococcaceae		14.7073	0.0046459
OTU_32577	Bacteria	Bacteroidetes	Bacteroidia	Bacteroidales	Porphyromonadaceae		0.29513	0.00218821
OTU_326	Bacteria	Firmicutes	Clostridia	Clostridiales			5.0664	0.0186555
OTU_32655	Bacteria	Firmicutes	Clostridia	Clostridiales	Lachnospiraceae		32.0708	0.0244619
OTU_32665	Bacteria	Bacteroidetes	Bacteroidia	Bacteroidales	Bacteroidaceae	Bacteroides	35.8583	0.0111926
OTU_3267	Bacteria	Bacteroidetes	Bacteroidia	Bacteroidales	Bacteroidaceae	Bacteroides	71.3232	0.125206
OTU_327	Bacteria	Firmicutes	Clostridia				25.1353	0.0217312
OTU_32731	Bacteria	Bacteroidetes	Bacteroidia	Bacteroidales	Porphyromonadaceae	Parabacteroides	23.3645	0.00695986
OTU_32732	Bacteria	Bacteroidetes	Bacteroidia	Bacteroidales	Porphyromonadaceae	Parabacteroides	4.57452	0.000632388
OTU_3275	Bacteria	Firmicutes	Clostridia	Clostridiales	Ruminococcaceae	Faecalibacterium	90.605	0.378675
OTU_32792	Bacteria	Bacteroidetes	Bacteroidia	Bacteroidales	Bacteroidaceae	Bacteroides	30.7427	0.0427581
OTU_328	Bacteria	Bacteroidetes	Bacteroidia	Bacteroidales	Porphyromonadaceae		7.47664	0.0496389
OTU_32887	Bacteria	Firmicutes	Clostridia	Clostridiales	Ruminococcaceae		0.491884	0.00105278
OTU_3289	Bacteria	Firmicutes	Clostridia	Clostridiales	Ruminococcaceae	Faecalibacterium	40.3345	0.018156
OTU_3293	Bacteria	Bacteroidetes	Bacteroidia	Bacteroidales	Prevotellaceae	Prevotella	5.75504	0.0214186
OTU_33	Bacteria	Bacteroidetes	Bacteroidia	Bacteroidales	Prevotellaceae	Prevotella	63.0103	2.89487
OTU_330	Bacteria	Bacteroidetes	Bacteroidia	Bacteroidales	Porphyromonadaceae		1.32809	0.0272681
OTU_331	Bacteria	Firmicutes	Negativicutes	Selenomonadales	Veillonellaceae	Mitsuokella	9.14904	0.0630915
OTU_3313	Bacteria	Bacteroidetes	Bacteroidia	Bacteroidales	Bacteroidaceae	Bacteroides	51.4511	0.0257698
OTU_33198	Bacteria	Firmicutes	Clostridia	Clostridiales	Ruminococcaceae	Gemmiger	74.3728	0.0367001
OTU_332	Bacteria	Bacteroidetes	Bacteroidia	Bacteroidales	Porphyromonadaceae	Butyricimonas	49.9262	0.0540836
OTU_3325	Bacteria	Firmicutes	Erysipelotrichia	Erysipelotrichales	Erysipelotrichaceae	Holdemanella	24.9385	0.028497
OTU_333	Bacteria	Firmicutes	Clostridia	Clostridiales	Ruminococcaceae	Faecalibacterium	18.8883	0.0318997
OTU_3336	Bacteria	Firmicutes	Clostridia	Clostridiales	Lachnospiraceae		2.06591	0.00107075
OTU_334	Bacteria	Firmicutes	Clostridia	Clostridiales	Ruminococcaceae		63.3055	0.0605009
OTU_3345	Bacteria	Firmicutes	Clostridia	Clostridiales	Lachnospiraceae		79.2917	0.0370845
OTU_335	Bacteria	Firmicutes	Clostridia	Clostridiales	Lachnospiraceae	Anaerostipes	3.00049	0.0225576
OTU_3350	Bacteria	Firmicutes	Clostridia	Clostridiales	Lachnospiraceae		82.8333	0.0596924
OTU_336	Bacteria	Firmicutes	Clostridia	Clostridiales	Ruminococcaceae		59.0261	0.0247063
OTU_33666	Bacteria	Firmicutes	Clostridia	Clostridiales	Ruminococcaceae	Gemmiger	59.5671	0.0249075
OTU_337	Bacteria	Firmicutes	Erysipelotrichia	Erysipelotrichales	Erysipelotrichaceae		6.54206	0.0177572
OTU_33754	Bacteria	Bacteroidetes	Bacteroidia	Bacteroidales	Prevotellaceae	Prevotella	0.29513	0.000901872
OTU_338	Bacteria	Firmicutes	Clostridia	Clostridiales	Ruminococcaceae		40.482	0.0320793
OTU_3384	Bacteria	Bacteroidetes	Bacteroidia	Bacteroidales	Prevotellaceae		0.344319	0.00236786
OTU_33855	Bacteria	Firmicutes	Clostridia	Clostridiales	Ruminococcaceae		25.1845	0.016363
OTU_3391	Bacteria	Proteobacteria	Deltaproteobacteria				1.62322	0.00149474
OTU_34	Bacteria	Firmicutes	Clostridia	Clostridiales	Lachnospiraceae	Lachnospiracea_incertae_sedis	97.2455	0.537843
OTU_340	Bacteria	Firmicutes	Clostridia	Clostridiales	Lachnospiraceae		10.4279	0.0112644
OTU_34006	Bacteria	Firmicutes	Clostridia	Clostridiales	Ruminococcaceae		36.6454	0.0220941
OTU_3405	Bacteria	Bacteroidetes	Bacteroidia	Bacteroidales	Porphyromonadaceae	Odoribacter	2.75455	0.0070461
OTU_34088	Bacteria	Bacteroidetes	Bacteroidia	Bacteroidales	Prevotellaceae	Prevotella	3.19725	0.0223635
OTU_341	Bacteria	Firmicutes	Clostridia				40.6788	0.016266
OTU_34116	Bacteria	Firmicutes	Clostridia	Clostridiales	Ruminococcaceae		8.31284	0.0143509
OTU_34127	Bacteria	Firmicutes	Clostridia	Clostridiales	Ruminococcaceae	Faecalibacterium	81.1117	0.0605152
OTU_34171	Bacteria						0.0491884	0.000309008
OTU_34182	Bacteria	Proteobacteria	Gammaproteobacteria	Enterobacteriales	Enterobacteriaceae	Escherichia/Shigella	43.3842	0.0809565
OTU_342	Bacteria	Actinobacteria	Actinobacteria	Coriobacteriales	Coriobacteriaceae		14.7073	0.0150192
OTU_34218	Bacteria	Firmicutes	Clostridia	Clostridiales	Ruminococcaceae		31.9725	0.0403363
OTU_3427	Bacteria	Bacteroidetes	Bacteroidia	Bacteroidales	Porphyromonadaceae		0.0491884	0.000190435
OTU_34287	Bacteria	Firmicutes	Clostridia	Clostridiales	Lachnospiraceae	Anaerostipes	78.6522	0.0460062
OTU_343	Bacteria	Firmicutes	Clostridia				60.4033	0.0351335
OTU_3430	Bacteria	Firmicutes	Clostridia	Clostridiales	Ruminococcaceae	Faecalibacterium	82.3414	0.0864
OTU_344	Bacteria	Firmicutes	Clostridia	Clostridiales	Lachnospiraceae		20.4624	0.0138946
OTU_34447	Bacteria	Firmicutes	Clostridia	Clostridiales	Clostridiaceae 1	Anaerobacter	30.2017	0.0126442
OTU_3445	Bacteria	Bacteroidetes	Bacteroidia	Bacteroidales			1.72159	0.00947145
OTU_34585	Bacteria	Proteobacteria	Betaproteobacteria	Burkholderiales			5.55829	0.00964392
OTU_346	Bacteria	Firmicutes	Clostridia	Clostridiales			5.01722	0.00712155
OTU_34607	Bacteria	Bacteroidetes	Bacteroidia	Bacteroidales	Porphyromonadaceae	Parabacteroides	22.725	0.0105961
OTU_34688	Bacteria	Bacteroidetes	Bacteroidia	Bacteroidales	Bacteroidaceae	Bacteroides	3.49238	0.00150911
OTU_347	Bacteria	Actinobacteria	Actinobacteria	Coriobacteriales	Coriobacteriaceae		12.1003	0.0191441
OTU_3479	Bacteria	Firmicutes	Clostridia	Clostridiales	Lachnospiraceae		0.0491884	0.000211994
OTU_348	Bacteria	Firmicutes	Clostridia	Clostridiales	Ruminococcaceae		33.5957	0.0227911
OTU_34811	Bacteria	Firmicutes	Clostridia	Clostridiales	Ruminococcaceae	Faecalibacterium	89.6704	0.117639
OTU_34883	Bacteria	Bacteroidetes	Bacteroidia	Bacteroidales	Prevotellaceae	Prevotella	9.14904	0.0136682
OTU_349	Bacteria	Actinobacteria	Actinobacteria	Coriobacteriales	Coriobacteriaceae	Gordonibacter	51.697	0.0226294
OTU_3492	Bacteria	Proteobacteria	Gammaproteobacteria	Enterobacteriales	Enterobacteriaceae		9.98524	0.0260752
OTU_350	Bacteria	Bacteroidetes	Bacteroidia	Bacteroidales	Porphyromonadaceae		1.32809	0.00529984
OTU_3500	Bacteria	Bacteroidetes	Bacteroidia	Bacteroidales	Rikenellaceae	Alistipes	20.1672	0.0105853
OTU_35070	Bacteria	Bacteroidetes	Bacteroidia	Bacteroidales	Bacteroidaceae	Bacteroides	47.2209	0.0273005
OTU_35073	Bacteria	Bacteroidetes	Bacteroidia	Bacteroidales	Bacteroidaceae	Bacteroides	0.344319	0.000589271
OTU_351	Bacteria	Bacteroidetes	Bacteroidia	Bacteroidales	Prevotellaceae		0.836203	0.0194819
OTU_352	Bacteria	Firmicutes	Erysipelotrichia	Erysipelotrichales	Erysipelotrichaceae	Holdemania	68.7162	0.0277784
OTU_353	Bacteria	Firmicutes	Clostridia	Clostridiales	Ruminococcaceae	Ruminococcus	4.47614	0.0118034
OTU_354	Bacteria	Firmicutes	Clostridia	Clostridiales	Ruminococcaceae		5.45991	0.0231936
OTU_35478	Bacteria	Firmicutes	Clostridia	Clostridiales	Lachnospiraceae	Parasporobacterium	2.65617	0.00307571
OTU_355	Bacteria	Actinobacteria	Actinobacteria	Coriobacteriales	Coriobacteriaceae	Collinsella	20.7575	0.0139664
OTU_356	Bacteria	Proteobacteria	Deltaproteobacteria				9.78849	0.0192196
OTU_3560	Bacteria	Firmicutes					35.9567	0.0493694
OTU_35625	Bacteria	Bacteroidetes	Bacteroidia	Bacteroidales	Rikenellaceae	Alistipes	5.5091	0.00582085
OTU_35652	Bacteria	Firmicutes	Clostridia	Clostridiales	Ruminococcaceae	Ruminococcus	64.6827	0.10766
OTU_3566	Bacteria	Bacteroidetes	Bacteroidia	Bacteroidales	Prevotellaceae		0.541072	0.00247206
OTU_3575	Bacteria	Bacteroidetes	Bacteroidia	Bacteroidales	Porphyromonadaceae		0.0983768	0.000366498
OTU_358	Bacteria	Firmicutes	Clostridia	Clostridiales			2.75455	0.0122453
OTU_35834	Bacteria	Bacteroidetes	Bacteroidia	Bacteroidales	Bacteroidaceae	Bacteroides	32.4643	0.0142898
OTU_35887	Bacteria	Bacteroidetes	Bacteroidia	Bacteroidales	Bacteroidaceae	Bacteroides	0.196754	0.000944989
OTU_359	Bacteria	Elusimicrobia	Elusimicrobia	Elusimicrobiales	Elusimicrobiaceae	Elusimicrobium	0.639449	0.0101038
OTU_3591	Bacteria	Firmicutes	Clostridia	Clostridiales	Ruminococcaceae	Oscillibacter	53.9597	0.126456
OTU_35926	Bacteria	Bacteroidetes	Bacteroidia	Bacteroidales	Bacteroidaceae	Bacteroides	93.9006	0.25381
OTU_36	Bacteria	Firmicutes	Clostridia	Clostridiales	Lachnospiraceae	Lachnospiracea_incertae_sedis	80.7673	0.419227
OTU_360	Bacteria	Bacteroidetes	Bacteroidia	Bacteroidales	Prevotellaceae	Prevotella	8.80472	0.0482699
OTU_361	Bacteria	Bacteroidetes	Bacteroidia	Bacteroidales	Bacteroidaceae	Bacteroides	4.47614	0.0275664
OTU_362	Bacteria	Firmicutes	Negativicutes	Selenomonadales	Veillonellaceae	Dialister	10.3296	0.0696346
OTU_36258	Bacteria	Firmicutes	Clostridia	Clostridiales			9.98524	0.00592864
OTU_36278	Bacteria	Firmicutes	Clostridia	Clostridiales	Lachnospiraceae	Blautia	11.7068	0.00907621
OTU_36290	Bacteria	Actinobacteria	Actinobacteria	Coriobacteriales	Coriobacteriaceae	Collinsella	0.983768	0.00183608
OTU_364	Bacteria	Bacteroidetes	Bacteroidia	Bacteroidales	Bacteroidaceae	Bacteroides	3.24643	0.0341633
OTU_36468	Bacteria	Firmicutes	Negativicutes	Selenomonadales	Veillonellaceae	Dialister	6.09936	0.0065215
OTU_36521	Bacteria	Bacteroidetes	Bacteroidia	Bacteroidales	Prevotellaceae	Prevotella	3.59075	0.00592864
OTU_36546	Bacteria	Bacteroidetes	Bacteroidia	Bacteroidales			1.62322	0.0062089
OTU_3658	Bacteria	Bacteroidetes	Bacteroidia	Bacteroidales	Bacteroidaceae	Bacteroides	61.9774	0.0384032
OTU_366	Bacteria	Bacteroidetes	Bacteroidia	Bacteroidales	Prevotellaceae		6.68962	0.0120585
OTU_36635	Bacteria	Bacteroidetes	Bacteroidia	Bacteroidales	Bacteroidaceae	Bacteroides	3.98426	0.00458122
OTU_36640	Bacteria	Bacteroidetes	Bacteroidia	Bacteroidales	Bacteroidaceae	Bacteroides	23.7088	0.0143617
OTU_3669	Bacteria	Firmicutes	Clostridia	Clostridiales	Ruminococcaceae	Faecalibacterium	23.3153	0.0324207
OTU_367	Bacteria	Firmicutes	Bacilli	Lactobacillales	Streptococcaceae	Lactococcus	35.3173	0.0151126
OTU_368	Bacteria	Proteobacteria	Gammaproteobacteria	Pasteurellales	Pasteurellaceae	Haemophilus	41.0723	0.0299271
OTU_3684	Bacteria	Bacteroidetes	Bacteroidia	Bacteroidales	Bacteroidaceae	Bacteroides	64.5352	0.0420215
OTU_3685	Bacteria	Bacteroidetes	Bacteroidia	Bacteroidales	Porphyromonadaceae	Parabacteroides	2.80374	0.00338471
OTU_36871	Bacteria	Firmicutes	Clostridia	Clostridiales	Ruminococcaceae		44.0236	0.0354712
OTU_369	Bacteria	Firmicutes	Clostridia	Clostridiales	Ruminococcaceae		11.1658	0.0155294
OTU_36902	Bacteria	Bacteroidetes	Bacteroidia	Bacteroidales	Prevotellaceae	Alloprevotella	5.31235	0.00573102
OTU_37	Bacteria	Actinobacteria	Actinobacteria	Bifidobacteriales	Bifidobacteriaceae	Bifidobacterium	84.4565	0.359189
OTU_370	Bacteria	Lentisphaerae	Lentisphaeria	Victivallales	Victivallaceae	Victivallis	23.4137	0.00988466
OTU_371	Bacteria	Actinobacteria	Actinobacteria	Coriobacteriales	Coriobacteriaceae	Collinsella	4.42696	0.0107039
OTU_3727	Bacteria	Bacteroidetes	Bacteroidia	Bacteroidales	Bacteroidaceae	Bacteroides	92.7201	0.30147
OTU_373	Bacteria	Firmicutes	Clostridia	Clostridiales	Ruminococcaceae	Anaerotruncus	21.7905	0.0124501
OTU_374	Bacteria	Firmicutes	Clostridia	Clostridiales	Ruminococcaceae		55.7304	0.0261794
OTU_37429	Bacteria	Fusobacteria	Fusobacteriia	Fusobacteriales	Fusobacteriaceae		0.836203	0.0009917
OTU_37475	Bacteria	Bacteroidetes	Bacteroidia	Bacteroidales	Prevotellaceae		1.72159	0.00108512
OTU_3748	Bacteria	Bacteroidetes	Bacteroidia	Bacteroidales	Bacteroidaceae	Bacteroides	30.9887	0.0376379
OTU_375	Bacteria	Firmicutes	Clostridia	Clostridiales			13.9695	0.0124142
OTU_37598	Bacteria	Firmicutes	Clostridia	Clostridiales	Ruminococcaceae		84.0138	0.140656
OTU_376	Bacteria	Bacteroidetes	Bacteroidia	Bacteroidales	Rikenellaceae	Alistipes	21.4953	0.0142719
OTU_37644	Bacteria	Firmicutes	Negativicutes	Selenomonadales	Veillonellaceae	Megasphaera	4.03345	0.00397758
OTU_377	Bacteria	Firmicutes	Clostridia	Clostridiales	Lachnospiraceae		26.7585	0.021591
OTU_37769	Bacteria	Proteobacteria	Gammaproteobacteria	Enterobacteriales	Enterobacteriaceae		0.885391	0.000754554
OTU_3779	Bacteria	Firmicutes	Clostridia	Clostridiales	Ruminococcaceae	Faecalibacterium	86.6699	0.160443
OTU_378	Bacteria	Firmicutes	Clostridia	Clostridiales			28.6276	0.0181201
OTU_379	Bacteria	Firmicutes	Clostridia	Clostridiales	Ruminococcaceae		16.2322	0.0126585
OTU_37983	Bacteria	Bacteroidetes	Bacteroidia	Bacteroidales	Bacteroidaceae	Bacteroides	70.7329	0.0809385
OTU_38	Bacteria	Bacteroidetes	Bacteroidia	Bacteroidales	Bacteroidaceae	Bacteroides	96.3601	0.491351
OTU_380	Bacteria	Bacteroidetes	Bacteroidia	Bacteroidales	Porphyromonadaceae	Odoribacter	3.19725	0.0173332
OTU_38065	Bacteria	Firmicutes	Clostridia	Clostridiales	Ruminococcaceae		29.1687	0.00912651
OTU_381	Bacteria	Firmicutes	Negativicutes	Selenomonadales	Acidaminococcaceae	Acidaminococcus	5.80423	0.0279616
OTU_3813	Bacteria	Bacteroidetes	Bacteroidia	Bacteroidales	Prevotellaceae	Prevotella	6.29611	0.0065251
OTU_38138	Bacteria	Bacteroidetes	Bacteroidia	Bacteroidales	Porphyromonadaceae	Barnesiella	40.0885	0.0336711
OTU_3817	Bacteria	Bacteroidetes	Bacteroidia	Bacteroidales	Bacteroidaceae	Bacteroides	41.8593	0.0395099
OTU_382	Bacteria	Firmicutes					12.543	0.0132298
OTU_383	Bacteria	Firmicutes	Negativicutes	Selenomonadales	Veillonellaceae	Megasphaera	1.22971	0.0147677
OTU_38327	Bacteria	Bacteroidetes	Bacteroidia	Bacteroidales	Bacteroidaceae	Bacteroides	1.57403	0.0034422
OTU_38338	Bacteria	Firmicutes	Clostridia	Clostridiales	Lachnospiraceae		35.6616	0.0249398
OTU_384	Bacteria	Proteobacteria	Betaproteobacteria	Burkholderiales	Sutterellaceae	Sutterella	2.9513	0.0220689
OTU_385	Bacteria	Firmicutes	Clostridia				3.63994	0.0177859
OTU_3858	Bacteria	Bacteroidetes	Bacteroidia	Bacteroidales	Prevotellaceae	Prevotella	3.00049	0.015242
OTU_386	Bacteria	Firmicutes	Clostridia	Clostridiales	Ruminococcaceae		5.55829	0.013334
OTU_3860	Bacteria	Firmicutes	Clostridia	Clostridiales	Lachnospiraceae		73.7826	0.0468614
OTU_38602	Bacteria	Bacteroidetes	Bacteroidia	Bacteroidales	Prevotellaceae	Prevotella	3.34481	0.00560526
OTU_3861	Bacteria	Bacteroidetes	Bacteroidia	Bacteroidales	Prevotellaceae	Prevotella	20.2656	0.0592397
OTU_3863	Bacteria	Bacteroidetes	Bacteroidia	Bacteroidales	Bacteroidaceae	Bacteroides	95.2779	0.403133
OTU_387	Bacteria	Proteobacteria	Deltaproteobacteria				2.70536	0.0114584
OTU_3875	Bacteria	Bacteroidetes	Bacteroidia	Bacteroidales	Bacteroidaceae	Bacteroides	2.01672	0.000790485
OTU_388	Bacteria	Firmicutes	Bacilli	Lactobacillales	Streptococcaceae	Streptococcus	79.7344	0.0651755
OTU_389	Bacteria	Bacteroidetes	Bacteroidia	Bacteroidales	Bacteroidaceae	Bacteroides	2.41023	0.0329453
OTU_39	Bacteria	Firmicutes	Clostridia	Clostridiales	Lachnospiraceae	Anaerostipes	97.2946	0.52329
OTU_390	Bacteria	Firmicutes	Erysipelotrichia	Erysipelotrichales	Erysipelotrichaceae	Faecalitalea	12.9365	0.0149114
OTU_391	Bacteria	Firmicutes	Clostridia	Clostridiales	Ruminococcaceae		0.639449	0.0203694
OTU_39159	Bacteria	Firmicutes	Clostridia	Clostridiales	Lachnospiraceae		0.29513	0.00101326
OTU_39178	Bacteria	Firmicutes	Clostridia	Clostridiales	Ruminococcaceae	Ruminococcus	7.87014	0.0103482
OTU_392	Bacteria	Firmicutes	Negativicutes	Selenomonadales	Veillonellaceae	Megasphaera	4.52533	0.0203873
OTU_39325	Bacteria	Firmicutes	Clostridia	Clostridiales	Clostridiaceae 1		8.31284	0.00355718
OTU_39383	Bacteria	Bacteroidetes	Bacteroidia	Bacteroidales	Bacteroidaceae	Bacteroides	2.90212	0.004071
OTU_394	Bacteria	Firmicutes	Clostridia	Clostridiales	Peptococcaceae 1	Peptococcus	8.31284	0.0197837
OTU_39408	Bacteria	Bacteroidetes	Bacteroidia	Bacteroidales	Prevotellaceae	Prevotella	1.13133	0.00139413
OTU_395	Bacteria	Firmicutes	Clostridia	Clostridiales	Ruminococcaceae		48.3522	0.0227408
OTU_3957	Bacteria	Bacteroidetes	Bacteroidia	Bacteroidales			1.67241	0.00742338
OTU_3965	Bacteria	Firmicutes	Clostridia	Clostridiales	Ruminococcaceae	Faecalibacterium	92.4742	0.29558
OTU_39666	Bacteria	Firmicutes	Clostridia	Clostridiales	Ruminococcaceae	Gemmiger	81.3576	0.125533
OTU_39694	Bacteria	Bacteroidetes	Bacteroidia	Bacteroidales	Rikenellaceae	Alistipes	48.303	0.0240739
OTU_397	Bacteria	Bacteroidetes	Bacteroidia	Bacteroidales	Prevotellaceae	Alloprevotella	2.45942	0.028285
OTU_3970	Bacteria	Firmicutes	Clostridia	Clostridiales	Lachnospiraceae		40.728	0.05325
OTU_39722	Bacteria	Verrucomicrobia	Verrucomicrobiae	Verrucomicrobiales	Verrucomicrobiaceae	Akkermansia	36.8421	0.0264597
OTU_39776	Bacteria	Bacteroidetes	Bacteroidia	Bacteroidales	Porphyromonadaceae		0.245942	0.000384463
OTU_398	Bacteria	Synergistetes	Synergistia	Synergistales	Synergistaceae	Cloacibacillus	8.50959	0.0113578
OTU_39827	Bacteria	Bacteroidetes	Bacteroidia	Bacteroidales	Prevotellaceae	Alloprevotella	2.75455	0.00509863
OTU_399	Bacteria	Firmicutes	Clostridia	Clostridiales			5.60748	0.00979483
OTU_4	Bacteria	Bacteroidetes	Bacteroidia	Bacteroidales	Bacteroidaceae	Bacteroides	96.5568	0.999015
OTU_40	Bacteria	Firmicutes	Clostridia	Clostridiales	Ruminococcaceae		45.3025	0.345561
OTU_400	Bacteria	Firmicutes	Clostridia	Clostridiales	Ruminococcaceae		43.6793	0.0108153
OTU_40054	Bacteria	Firmicutes	Clostridia	Clostridiales			0.836203	0.00127556
OTU_40079	Bacteria	Firmicutes	Clostridia	Clostridiales	Lachnospiraceae	Lachnospiracea_incertae_sedis	58.6818	0.03905
OTU_401	Bacteria	Bacteroidetes	Bacteroidia	Bacteroidales	Porphyromonadaceae	Butyricimonas	50.0246	0.04864
OTU_40166	Bacteria	Verrucomicrobia	Verrucomicrobiae	Verrucomicrobiales	Verrucomicrobiaceae	Akkermansia	40.5312	0.0177392
OTU_40189	Bacteria	Bacteroidetes	Bacteroidia	Bacteroidales	Bacteroidaceae	Bacteroides	2.70536	0.00482196
OTU_402	Bacteria	Bacteroidetes	Bacteroidia	Bacteroidales	Prevotellaceae	Prevotella	1.32809	0.0237074
OTU_40259	Bacteria	Proteobacteria	Gammaproteobacteria	Enterobacteriales	Enterobacteriaceae		1.67241	0.00157378
OTU_4028	Bacteria	Bacteroidetes	Bacteroidia	Bacteroidales	Porphyromonadaceae	Barnesiella	1.32809	0.000905465
OTU_40356	Bacteria	Firmicutes	Clostridia	Clostridiales	Ruminococcaceae		2.26267	0.00147318
OTU_4037	Bacteria	Firmicutes	Clostridia	Clostridiales	Ruminococcaceae		21.9872	0.032126
OTU_40374	Bacteria	Bacteroidetes	Bacteroidia	Bacteroidales	Prevotellaceae	Paraprevotella	0.0983768	0.000585678
OTU_404	Bacteria	Firmicutes	Negativicutes	Selenomonadales	Veillonellaceae		1.67241	0.0147102
OTU_4047	Bacteria	Bacteroidetes	Bacteroidia	Bacteroidales			0.442696	0.0024541
OTU_40485	Bacteria	Tenericutes	Mollicutes	Anaeroplasmatales	Anaeroplasmataceae	Asteroleplasma	3.04968	0.00139772
OTU_405	Bacteria	Firmicutes	Clostridia	Clostridiales			11.6576	0.0143761
OTU_40501	Bacteria	Proteobacteria	Gammaproteobacteria	Enterobacteriales	Enterobacteriaceae	Escherichia/Shigella	8.85391	0.00665086
OTU_406	Bacteria	Bacteroidetes	Bacteroidia	Bacteroidales	Porphyromonadaceae	Parabacteroides	84.2105	0.188868
OTU_40623	Bacteria	Bacteroidetes	Bacteroidia	Bacteroidales	Bacteroidaceae	Bacteroides	0.737826	0.00409615
OTU_40660	Bacteria	Firmicutes	Negativicutes	Selenomonadales	Veillonellaceae	Veillonella	10.7723	0.0025044
OTU_40725	Bacteria	Firmicutes	Clostridia	Clostridiales			31.9725	0.0253854
OTU_408	Bacteria	Firmicutes	Clostridia	Clostridiales			4.77127	0.0109446
OTU_4094	Bacteria	Firmicutes	Clostridia	Clostridiales	Lachnospiraceae	Lachnospiracea_incertae_sedis	36.7929	0.0375445
OTU_40977	Bacteria	Bacteroidetes	Bacteroidia	Bacteroidales	Prevotellaceae	Prevotella	0.0983768	0.000291042
OTU_41	Bacteria	Firmicutes	Clostridia	Clostridiales	Ruminococcaceae		78.3079	0.277956
OTU_4110	Bacteria	Firmicutes	Clostridia	Clostridiales	Clostridiaceae 1	Clostridium sensu stricto	7.77177	0.0037045
OTU_4117	Bacteria	Bacteroidetes	Bacteroidia	Bacteroidales	Bacteroidaceae	Bacteroides	15.7895	0.0164529
OTU_4119	Bacteria	Bacteroidetes	Bacteroidia	Bacteroidales	Bacteroidaceae	Bacteroides	20.364	0.0240272
OTU_412	Bacteria	Firmicutes	Clostridia	Clostridiales	Ruminococcaceae		38.2686	0.0103625
OTU_4120	Bacteria	Bacteroidetes	Bacteroidia	Bacteroidales	Porphyromonadaceae		0.147565	0.00413208
OTU_41204	Bacteria	Bacteroidetes	Bacteroidia	Bacteroidales	Bacteroidaceae	Bacteroides	2.45942	0.00294276
OTU_4121	Bacteria	Proteobacteria	Deltaproteobacteria	Desulfovibrionales	Desulfovibrionaceae	Desulfovibrio	5.70585	0.0205059
OTU_41338	Bacteria	Bacteroidetes	Bacteroidia	Bacteroidales			0.0491884	0.000233552
OTU_41342	Bacteria	Bacteroidetes	Bacteroidia	Bacteroidales	Prevotellaceae	Prevotella	4.08264	0.00570946
OTU_4135	Bacteria	Firmicutes	Clostridia	Clostridiales	Lachnospiraceae	Lachnospiracea_incertae_sedis	84.7024	0.0485609
OTU_414	Bacteria	Bacteroidetes	Bacteroidia	Bacteroidales	Prevotellaceae	Prevotella	5.80423	0.0220833
OTU_41444	Bacteria	Firmicutes	Clostridia	Clostridiales	Lachnospiraceae	Anaerostipes	80.669	0.0485106
OTU_4145	Bacteria	Firmicutes	Clostridia	Clostridiales	Lachnospiraceae		0.29513	0.00158816
OTU_41456	Bacteria	Bacteroidetes	Bacteroidia	Bacteroidales	Prevotellaceae	Prevotella	0.688637	0.00418957
OTU_4148	Bacteria	Firmicutes	Clostridia	Clostridiales	Lachnospiraceae	Fusicatenibacter	91.3428	0.0999281
OTU_415	Bacteria	Firmicutes	Clostridia	Clostridiales	Ruminococcaceae		33.7432	0.00946786
OTU_41505	Bacteria	Firmicutes	Clostridia	Clostridiales	Lachnospiraceae	Butyrivibrio	8.95229	0.0349251
OTU_41529	Bacteria	Bacteroidetes	Bacteroidia	Bacteroidales			1.37727	0.00367576
OTU_41534	Bacteria	Bacteroidetes	Bacteroidia	Bacteroidales	Rikenellaceae	Alistipes	51.0084	0.0306636
OTU_4158	Bacteria	Firmicutes	Clostridia	Clostridiales	Lachnospiraceae	Lactonifactor	7.03394	0.00174266
OTU_416	Bacteria	Actinobacteria	Actinobacteria	Coriobacteriales	Coriobacteriaceae	Olsenella	3.98426	0.015109
OTU_41600	Bacteria	Bacteroidetes	Bacteroidia	Bacteroidales	Bacteroidaceae	Bacteroides	53.4186	0.0218749
OTU_4164	Bacteria	Firmicutes	Clostridia	Clostridiales			2.41023	0.0103302
OTU_4169	Bacteria	Bacteroidetes	Bacteroidia	Bacteroidales	Porphyromonadaceae	Parabacteroides	2.21348	0.00394883
OTU_417	Bacteria	Proteobacteria	Deltaproteobacteria	Desulfovibrionales			10.7723	0.0141425
OTU_41753	Bacteria	Bacteroidetes	Bacteroidia	Bacteroidales	Rikenellaceae	Alistipes	39.2031	0.0169918
OTU_418	Bacteria						11.9036	0.0111926
OTU_41832	Bacteria	Bacteroidetes	Bacteroidia	Bacteroidales	Rikenellaceae	Alistipes	2.06591	0.00620531
OTU_4184	Bacteria	Bacteroidetes	Bacteroidia	Bacteroidales	Prevotellaceae	Prevotella	22.5775	0.0714635
OTU_419	Bacteria	Bacteroidetes	Bacteroidia	Bacteroidales	Porphyromonadaceae		3.14806	0.0203191
OTU_41986	Bacteria	Bacteroidetes	Bacteroidia	Bacteroidales	Porphyromonadaceae	Barnesiella	1.47565	0.00224929
OTU_42	Bacteria	Bacteroidetes	Bacteroidia	Bacteroidales	Bacteroidaceae	Bacteroides	19.2818	0.304053
OTU_420	Bacteria	Firmicutes	Clostridia	Clostridiales	Ruminococcaceae		11.5593	0.0110668
OTU_42009	Bacteria	Firmicutes	Erysipelotrichia	Erysipelotrichales	Erysipelotrichaceae	Catenibacterium	14.4122	0.0198196
OTU_421	Bacteria	Firmicutes	Erysipelotrichia	Erysipelotrichales	Erysipelotrichaceae		25.6272	0.0148324
OTU_422	Bacteria	Firmicutes	Clostridia	Clostridiales			12.1003	0.0136395
OTU_42205	Bacteria	Proteobacteria	Gammaproteobacteria	Enterobacteriales	Enterobacteriaceae	Klebsiella	4.82046	0.00586396
OTU_423	Bacteria	Firmicutes	Bacilli	Lactobacillales	Lactobacillaceae	Lactobacillus	6.49287	0.0148324
OTU_424	Bacteria	Firmicutes	Clostridia	Clostridiales	Ruminococcaceae		1.91835	0.0147677
OTU_42429	Bacteria	Actinobacteria	Actinobacteria	Bifidobacteriales	Bifidobacteriaceae	Bifidobacterium	64.9779	0.0359096
OTU_426	Bacteria	Bacteroidetes	Bacteroidia	Bacteroidales	Prevotellaceae	Prevotella	0.541072	0.0182063
OTU_42676	Bacteria	Firmicutes	Clostridia	Clostridiales	Lachnospiraceae		66.0108	0.0310122
OTU_427	Bacteria	Firmicutes	Negativicutes	Selenomonadales	Veillonellaceae	Dialister	1.57403	0.0164529
OTU_42702	Bacteria	Actinobacteria	Actinobacteria	Bifidobacteriales	Bifidobacteriaceae	Bifidobacterium	64.24	0.0323668
OTU_428	Bacteria	Firmicutes	Clostridia				25.4796	0.0170242
OTU_42827	Bacteria	Proteobacteria	Gammaproteobacteria	Enterobacteriales	Enterobacteriaceae		3.83669	0.00314757
OTU_42860	Bacteria	Tenericutes	Mollicutes	Anaeroplasmatales	Anaeroplasmataceae	Asteroleplasma	4.86965	0.0217886
OTU_429	Bacteria	Firmicutes	Bacilli	Lactobacillales	Lactobacillaceae	Lactobacillus	10.8214	0.0101038
OTU_4291	Bacteria	Bacteroidetes	Bacteroidia	Bacteroidales	Bacteroidaceae	Bacteroides	39.8426	0.01692
OTU_42954	Bacteria	Bacteroidetes	Bacteroidia	Bacteroidales			4.82046	0.0039668
OTU_43	Bacteria	Firmicutes	Clostridia	Clostridiales	Lachnospiraceae	Butyrivibrio	17.7078	0.262402
OTU_430	Bacteria	Bacteroidetes					11.9528	0.0112896
OTU_431	Bacteria	Firmicutes	Clostridia	Clostridiales			4.57452	0.00870612
OTU_4311	Bacteria	Bacteroidetes	Bacteroidia	Bacteroidales			4.42696	0.00971578
OTU_43115	Bacteria	Bacteroidetes	Bacteroidia	Bacteroidales	Prevotellaceae	Prevotella	1.72159	0.00481477
OTU_432	Bacteria	Firmicutes					7.82095	0.011153
OTU_4323	Bacteria	Firmicutes	Clostridia	Clostridiales	Lachnospiraceae	Roseburia	87.1618	0.251791
OTU_433	Bacteria	Firmicutes	Clostridia	Clostridiales	Ruminococcaceae		1.03296	0.0113039
OTU_4335	Bacteria	Bacteroidetes	Bacteroidia	Bacteroidales	Bacteroidaceae	Bacteroides	96.8519	0.685067
OTU_4337	Bacteria	Firmicutes	Clostridia	Clostridiales	Ruminococcaceae	Faecalibacterium	95.3763	0.51932
OTU_43382	Bacteria	Bacteroidetes	Bacteroidia	Bacteroidales	Bacteroidaceae	Bacteroides	0.393507	0.000855161
OTU_43396	Bacteria	Firmicutes	Negativicutes	Selenomonadales	Veillonellaceae	Veillonella	28.6768	0.0128777
OTU_434	Bacteria	Cyanobacteria					10.7231	0.0118501
OTU_43419	Bacteria	Bacteroidetes	Bacteroidia	Bacteroidales	Bacteroidaceae	Bacteroides	10.4279	0.0355754
OTU_4347	Bacteria	Firmicutes	Clostridia	Clostridiales	Ruminococcaceae	Faecalibacterium	86.0797	0.16593
OTU_43527	Bacteria	Firmicutes					13.1333	0.0111566
OTU_43542	Bacteria	Firmicutes	Negativicutes	Selenomonadales	Veillonellaceae	Megasphaera	3.49238	0.00286731
OTU_43547	Bacteria	Firmicutes	Erysipelotrichia	Erysipelotrichales	Erysipelotrichaceae	Catenibacterium	9.24742	0.00672631
OTU_43563	Bacteria	Actinobacteria	Actinobacteria	Coriobacteriales	Coriobacteriaceae	Collinsella	76.2912	0.0802666
OTU_436	Bacteria	Bacteroidetes	Bacteroidia	Bacteroidales	Porphyromonadaceae		2.16429	0.0184435
OTU_4362	Bacteria	Bacteroidetes	Bacteroidia	Bacteroidales	Prevotellaceae	Prevotella	0.590261	0.00201574
OTU_43677	Bacteria	Firmicutes	Erysipelotrichia	Erysipelotrichales	Erysipelotrichaceae	Holdemanella	22.971	0.0203766
OTU_438	Bacteria	Firmicutes	Clostridia	Clostridiales	Ruminococcaceae		12.002	0.00810607
OTU_4383	Bacteria	Proteobacteria	Betaproteobacteria	Burkholderiales	Sutterellaceae	Sutterella	16.7241	0.0191477
OTU_43850	Bacteria	Firmicutes	Clostridia	Clostridiales	Lachnospiraceae	Blautia	94.5893	0.125666
OTU_439	Bacteria	Bacteroidetes	Bacteroidia	Bacteroidales			0.245942	0.0156013
OTU_4397	Bacteria	Bacteroidetes	Bacteroidia	Bacteroidales	Porphyromonadaceae	Parabacteroides	26.7093	0.0149545
OTU_44	Bacteria	Firmicutes	Clostridia	Clostridiales			94.0482	0.290176
OTU_4401	Bacteria	Firmicutes	Clostridia	Clostridiales	Ruminococcaceae		6.54206	0.00150911
OTU_442	Bacteria	Firmicutes	Clostridia	Clostridiales	Lachnospiraceae		29.9557	0.0125004
OTU_4425	Bacteria	Firmicutes	Clostridia	Clostridiales	Ruminococcaceae	Faecalibacterium	53.4186	0.0217599
OTU_44251	Bacteria	Firmicutes	Clostridia	Clostridiales			0.442696	0.00071503
OTU_443	Bacteria	Firmicutes	Erysipelotrichia	Erysipelotrichales	Erysipelotrichaceae		36.7437	0.00769645
OTU_444	Bacteria	Proteobacteria	Deltaproteobacteria				5.36153	0.00670835
OTU_4442	Bacteria	Bacteroidetes	Bacteroidia	Bacteroidales	Bacteroidaceae	Bacteroides	75.3074	0.210689
OTU_445	Bacteria	Firmicutes	Clostridia	Clostridiales	Ruminococcaceae		27.8406	0.0137041
OTU_44551	Bacteria	Bacteroidetes	Bacteroidia	Bacteroidales	Prevotellaceae	Prevotella	2.60698	0.00510941
OTU_44571	Bacteria	Bacteroidetes	Bacteroidia	Bacteroidales	Prevotellaceae	Alloprevotella	1.52484	0.00650354
OTU_446	Bacteria	Firmicutes	Clostridia	Clostridiales	Peptococcaceae 1	Peptococcus	6.09936	0.011674
OTU_44702	Bacteria	Bacteroidetes	Bacteroidia	Bacteroidales	Bacteroidaceae	Bacteroides	11.5593	0.0113722
OTU_44772	Bacteria	Firmicutes	Clostridia	Clostridiales	Lachnospiraceae	Fusicatenibacter	88.6867	0.0743954
OTU_44792	Bacteria	Bacteroidetes	Bacteroidia	Bacteroidales	Bacteroidaceae	Bacteroides	53.3694	0.0262118
OTU_448	Bacteria	Firmicutes	Clostridia	Clostridiales	Ruminococcaceae	Oscillibacter	20.9543	0.0138658
OTU_44835	Bacteria	Firmicutes	Clostridia	Clostridiales	Lachnospiraceae	Roseburia	76.2912	0.0545363
OTU_44870	Bacteria	Proteobacteria	Gammaproteobacteria	Enterobacteriales	Enterobacteriaceae		3.34481	0.00408178
OTU_44883	Bacteria	Firmicutes	Clostridia	Clostridiales	Lachnospiraceae	Clostridium XlVb	10.4279	0.00666163
OTU_44899	Bacteria	Verrucomicrobia	Verrucomicrobiae	Verrucomicrobiales	Verrucomicrobiaceae	Akkermansia	36.301	0.0195465
OTU_45	Bacteria	Firmicutes	Erysipelotrichia	Erysipelotrichales	Erysipelotrichaceae	Clostridium XVIII	85.1943	0.414398
OTU_450	Bacteria	Firmicutes	Bacilli	Lactobacillales	Lactobacillaceae	Lactobacillus	6.00098	0.00760303
OTU_4500	Bacteria	Firmicutes	Clostridia	Clostridiales	Ruminococcaceae		34.2843	0.0203119
OTU_45022	Bacteria	Firmicutes	Clostridia	Clostridiales	Lachnospiraceae	Roseburia	73.5858	0.21512
OTU_4514	Bacteria	Firmicutes	Clostridia	Clostridiales	Lachnospiraceae		67.4373	0.0240379
OTU_452	Bacteria	Bacteroidetes	Bacteroidia	Bacteroidales	Prevotellaceae		9.83768	0.0120369
OTU_45386	Bacteria	Bacteroidetes	Bacteroidia	Bacteroidales	Bacteroidaceae	Bacteroides	56.8126	0.0298049
OTU_454	Bacteria	Firmicutes	Clostridia	Clostridiales	Lachnospiraceae	Blautia	4.18101	0.00468901
OTU_45449	Bacteria	Firmicutes	Clostridia	Clostridiales	Ruminococcaceae		49.1392	0.0155258
OTU_455	Bacteria	Proteobacteria	Betaproteobacteria	Burkholderiales	Sutterellaceae	Sutterella	1.62322	0.0128274
OTU_458	Bacteria	Firmicutes	Clostridia	Clostridiales			16.5765	0.00859473
OTU_459	Bacteria	Bacteroidetes	Bacteroidia	Bacteroidales			2.31185	0.0295067
OTU_45953	Bacteria	Bacteroidetes	Bacteroidia	Bacteroidales	Bacteroidaceae	Bacteroides	8.41121	0.01254
OTU_46	Bacteria	Firmicutes	Clostridia	Clostridiales	Lachnospiraceae	Ruminococcus2	84.7516	0.15131
OTU_46018	Bacteria	Bacteroidetes	Bacteroidia	Bacteroidales	Bacteroidaceae	Bacteroides	90.0639	0.110725
OTU_46040	Bacteria	Verrucomicrobia	Verrucomicrobiae	Verrucomicrobiales	Verrucomicrobiaceae	Akkermansia	44.5647	0.0550034
OTU_46077	Bacteria	Firmicutes	Clostridia	Clostridiales	Lachnospiraceae	Lachnospiracea_incertae_sedis	26.5125	0.0211599
OTU_461	Bacteria	Firmicutes	Clostridia	Clostridiales			2.1151	0.00800546
OTU_462	Bacteria	Proteobacteria	Alphaproteobacteria	Rhodospirillales	Rhodospirillaceae		4.6729	0.00712515
OTU_463	Bacteria	Actinobacteria	Actinobacteria	Coriobacteriales	Coriobacteriaceae	Collinsella	5.65667	0.0125256
OTU_4632	Bacteria	Firmicutes	Clostridia				7.57501	0.0035464
OTU_46332	Bacteria	Firmicutes	Negativicutes	Selenomonadales	Acidaminococcaceae	Succiniclasticum	0.491884	0.0018792
OTU_464	Bacteria						10.3788	0.019119
OTU_46436	Bacteria	Bacteroidetes	Bacteroidia	Bacteroidales	Prevotellaceae	Prevotella	3.34481	0.0131113
OTU_46461	Bacteria	Bacteroidetes	Bacteroidia	Bacteroidales	Prevotellaceae	Prevotella	3.24643	0.00326973
OTU_46467	Bacteria	Firmicutes	Clostridia	Clostridiales	Ruminococcaceae		46.3847	0.0346592
OTU_46490	Bacteria	Verrucomicrobia	Verrucomicrobiae	Verrucomicrobiales	Verrucomicrobiaceae	Akkermansia	46.3847	0.0740397
OTU_465	Bacteria	Firmicutes	Bacilli	Lactobacillales	Lactobacillaceae	Lactobacillus	8.0669	0.00986669
OTU_466	Bacteria	Bacteroidetes	Bacteroidia	Bacteroidales	Porphyromonadaceae	Parabacteroides	24.1023	0.0378319
OTU_467	Bacteria	Firmicutes	Clostridia	Clostridiales			5.0664	0.0105638
OTU_4677	Bacteria	Firmicutes	Clostridia	Clostridiales	Ruminococcaceae		0.541072	0.000675506
OTU_468	Bacteria	Firmicutes	Clostridia	Clostridiales			6.93556	0.0119579
OTU_46839	Bacteria	Bacteroidetes	Bacteroidia	Bacteroidales	Porphyromonadaceae	Parabacteroides	9.88687	0.00788329
OTU_469	Bacteria						12.7398	0.0082965
OTU_47	Bacteria	Firmicutes	Clostridia	Clostridiales	Lachnospiraceae		87.4078	0.36173
OTU_470	Bacteria	Bacteroidetes	Bacteroidia	Bacteroidales	Prevotellaceae		0.196754	0.00660415
OTU_471	Bacteria	Firmicutes	Clostridia	Clostridiales	Ruminococcaceae		24.6926	0.00974453
OTU_47101	Bacteria	Proteobacteria	Gammaproteobacteria	Enterobacteriales	Enterobacteriaceae	Klebsiella	8.0669	0.0144695
OTU_4711	Bacteria	Bacteroidetes	Bacteroidia	Bacteroidales	Bacteroidaceae	Bacteroides	6.93556	0.005846
OTU_47157	Bacteria	Firmicutes	Clostridia	Clostridiales	Ruminococcaceae		5.01722	0.00134742
OTU_472	Bacteria	Firmicutes	Erysipelotrichia	Erysipelotrichales	Erysipelotrichaceae	Clostridium XVIII	18.2489	0.00999964
OTU_47206	Bacteria	Bacteroidetes	Bacteroidia	Bacteroidales	Prevotellaceae	Prevotella	1.86916	0.00429377
OTU_47219	Bacteria	Bacteroidetes	Bacteroidia	Bacteroidales	Bacteroidaceae	Bacteroides	96.0649	0.290478
OTU_47314	Bacteria	Bacteroidetes	Bacteroidia	Bacteroidales	Prevotellaceae	Prevotella	1.18052	0.000459919
OTU_4733	Bacteria						2.75455	0.0105458
OTU_47366	Bacteria						1.72159	0.00179656
OTU_474	Bacteria	Firmicutes	Clostridia	Clostridiales			0.590261	0.00786533
OTU_4747	Bacteria						2.16429	0.00177859
OTU_47579	Bacteria	Firmicutes	Clostridia	Clostridiales	Ruminococcaceae		50.9592	0.020046
OTU_4769	Bacteria	Firmicutes	Clostridia	Clostridiales	Lachnospiraceae		27.3487	0.0246128
OTU_477	Bacteria	Bacteroidetes	Bacteroidia	Bacteroidales	Prevotellaceae		1.42646	0.00905824
OTU_4774	Bacteria	Bacteroidetes	Bacteroidia	Bacteroidales	Bacteroidaceae	Bacteroides	0.442696	0.00148755
OTU_478	Bacteria	Firmicutes	Clostridia	Clostridiales	Ruminococcaceae		38.5637	0.0146168
OTU_47916	Bacteria	Bacteroidetes	Bacteroidia	Bacteroidales			1.47565	0.00211994
OTU_47975	Bacteria	Tenericutes	Mollicutes	Anaeroplasmatales	Anaeroplasmataceae	Asteroleplasma	0.147565	0.000215587
OTU_48	Bacteria	Firmicutes	Clostridia	Clostridiales			50.2705	0.284435
OTU_481	Bacteria	Proteobacteria	Betaproteobacteria	Burkholderiales			4.32858	0.0112896
OTU_482	Bacteria	Bacteroidetes	Bacteroidia	Bacteroidales			0.787014	0.01088
OTU_483	Bacteria	Bacteroidetes	Bacteroidia	Bacteroidales	Rikenellaceae	Alistipes	0.245942	0.0038087
OTU_48354	Bacteria	Firmicutes	Clostridia	Clostridiales	Lachnospiraceae	Blautia	86.5224	0.0549531
OTU_48365	Bacteria	Bacteroidetes	Bacteroidia	Bacteroidales	Bacteroidaceae	Bacteroides	0.541072	0.00174625
OTU_48386	Bacteria	Bacteroidetes	Bacteroidia	Bacteroidales	Bacteroidaceae	Bacteroides	56.5175	0.0471093
OTU_484	Bacteria						5.41072	0.0124322
OTU_48646	Bacteria	Proteobacteria	Gammaproteobacteria	Aeromonadales	Succinivibrionaceae	Succinivibrio	2.26267	0.0130969
OTU_487	Bacteria	Bacteroidetes	Bacteroidia	Bacteroidales	Prevotellaceae	Prevotella	0.983768	0.0143365
OTU_48742	Bacteria	Bacteroidetes	Bacteroidia	Bacteroidales	Prevotellaceae	Prevotella	2.50861	0.00197621
OTU_48767	Bacteria	Firmicutes	Clostridia	Clostridiales	Ruminococcaceae		60.846	0.0606338
OTU_488	Bacteria	Actinobacteria	Actinobacteria	Bifidobacteriales	Bifidobacteriaceae	Bifidobacterium	12.1003	0.0121339
OTU_48883	Bacteria	Firmicutes	Clostridia	Clostridiales	Lachnospiraceae		7.18151	0.00149114
OTU_48899	Bacteria	Firmicutes	Clostridia	Clostridiales	Ruminococcaceae	Faecalibacterium	22.5775	0.0304409
OTU_489	Bacteria	Firmicutes	Clostridia	Clostridiales	Lachnospiraceae	Lachnospiracea_incertae_sedis	0.491884	0.00200855
OTU_48919	Bacteria	Firmicutes	Clostridia	Clostridiales	Ruminococcaceae		14.6581	0.0115878
OTU_48969	Bacteria	Bacteroidetes	Bacteroidia	Bacteroidales	Prevotellaceae	Prevotella	0.737826	0.00232115
OTU_49	Bacteria	Firmicutes	Clostridia	Clostridiales	Lachnospiraceae	Blautia	97.639	0.192311
OTU_490	Bacteria	Firmicutes	Clostridia	Clostridiales	Lachnospiraceae		68.1259	0.0213575
OTU_491	Bacteria	Proteobacteria	Deltaproteobacteria	Desulfovibrionales	Desulfovibrionaceae		0.836203	0.0062089
OTU_492	Bacteria	Proteobacteria	Betaproteobacteria	Burkholderiales	Sutterellaceae	Parasutterella	4.91884	0.0112105
OTU_49230	Bacteria	Firmicutes	Negativicutes	Selenomonadales	Acidaminococcaceae	Phascolarctobacterium	6.49287	0.0157917
OTU_493	Bacteria	Firmicutes	Clostridia	Clostridiales			6.44368	0.0108296
OTU_49409	Bacteria	Bacteroidetes	Bacteroidia	Bacteroidales	Prevotellaceae	Prevotella	5.90261	0.00997089
OTU_4941	Bacteria	Firmicutes	Clostridia	Clostridiales			34.2843	0.0315799
OTU_49541	Bacteria	Firmicutes	Clostridia	Clostridiales	Lachnospiraceae	Butyrivibrio	8.01771	0.0132694
OTU_49607	Bacteria	Bacteroidetes	Bacteroidia	Bacteroidales	Bacteroidaceae	Bacteroides	61.1904	0.0371205
OTU_499	Bacteria	Bacteroidetes	Bacteroidia	Bacteroidales			4.77127	0.016284
OTU_4992	Bacteria	Firmicutes	Clostridia	Clostridiales	Lachnospiraceae	Blautia	67.093	0.0260213
OTU_5	Bacteria	Firmicutes	Clostridia	Clostridiales	Ruminococcaceae	Faecalibacterium	98.7703	2.36101
OTU_50	Bacteria	Firmicutes	Clostridia	Clostridiales	Lachnospiraceae	Lachnospiracea_incertae_sedis	90.1623	0.233639
OTU_501	Bacteria	Firmicutes	Clostridia	Clostridiales	Ruminococcaceae	Clostridium IV	42.302	0.0147426
OTU_5013	Bacteria	Bacteroidetes	Bacteroidia	Bacteroidales	Porphyromonadaceae	Barnesiella	37.9242	0.0266645
OTU_50260	Bacteria	Firmicutes	Clostridia	Clostridiales	Lachnospiraceae	Coprococcus	23.7088	0.0293486
OTU_5028	Bacteria	Bacteroidetes	Bacteroidia	Bacteroidales	Bacteroidaceae	Bacteroides	97.3438	0.846868
OTU_503	Bacteria	Firmicutes	Clostridia	Clostridiales	Clostridiaceae 1	Clostridium sensu stricto	1.2789	0.00922712
OTU_50352	Bacteria	Firmicutes	Clostridia	Clostridiales	Ruminococcaceae		21.6429	0.0314577
OTU_50360	Bacteria	Bacteroidetes	Bacteroidia	Bacteroidales			2.75455	0.00296432
OTU_5039	Bacteria	Firmicutes	Clostridia	Clostridiales	Clostridiaceae 1	Clostridium sensu stricto	1.67241	0.00415005
OTU_50395	Bacteria	Firmicutes	Clostridia	Clostridiales	Ruminococcaceae		41.9577	0.0294779
OTU_50414	Bacteria	Firmicutes	Clostridia	Clostridiales	Ruminococcaceae		7.87014	0.013467
OTU_50570	Bacteria	Firmicutes	Clostridia	Clostridiales	Lachnospiraceae	Lachnospiracea_incertae_sedis	51.2543	0.0227803
OTU_50575	Bacteria	Bacteroidetes	Bacteroidia	Bacteroidales	Bacteroidaceae	Bacteroides	23.6596	0.00591786
OTU_509	Bacteria	Bacteroidetes	Bacteroidia	Bacteroidales	Porphyromonadaceae		0.491884	0.00740541
OTU_51	Bacteria	Firmicutes	Clostridia	Clostridiales	Ruminococcaceae	Oscillibacter	95.2779	0.234462
OTU_510	Bacteria	Actinobacteria	Actinobacteria	Coriobacteriales	Coriobacteriaceae	Olsenella	20.9543	0.0197621
OTU_511	Bacteria	Firmicutes	Erysipelotrichia	Erysipelotrichales			5.45991	0.00563041
OTU_512	Bacteria	Firmicutes	Clostridia	Clostridiales			3.44319	0.00690956
OTU_5120	Bacteria	Firmicutes	Clostridia	Clostridiales	Ruminococcaceae	Subdoligranulum	9.88687	0.00455248
OTU_51273	Bacteria	Bacteroidetes	Bacteroidia	Bacteroidales	Prevotellaceae	Prevotella	0.0491884	0.000585678
OTU_5137	Bacteria	Firmicutes	Clostridia	Clostridiales	Lachnospiraceae	Clostridium XlVa	30.6444	0.00704969
OTU_51434	Bacteria	Bacteroidetes	Bacteroidia	Bacteroidales	Prevotellaceae	Prevotella	1.62322	0.00389494
OTU_515	Bacteria	Bacteroidetes	Bacteroidia	Bacteroidales	Porphyromonadaceae	Parabacteroides	70.6345	0.0870252
OTU_516	Bacteria	Proteobacteria	Alphaproteobacteria	Rhodospirillales			1.77078	0.00541842
OTU_51688	Bacteria	Bacteroidetes	Bacteroidia	Bacteroidales	Prevotellaceae	Prevotella	4.57452	0.00296791
OTU_517	Bacteria						0.147565	0.00496928
OTU_518	Bacteria	Proteobacteria	Deltaproteobacteria	Desulfovibrionales	Desulfovibrionaceae	Desulfovibrio	5.36153	0.00670835
OTU_51886	Bacteria	Firmicutes	Clostridia	Clostridiales	Ruminococcaceae		54.1564	0.039129
OTU_519	Bacteria	Firmicutes	Clostridia	Clostridiales	Ruminococcaceae	Flavonifractor	23.9547	0.00961158
OTU_5192	Bacteria	Firmicutes	Clostridia	Clostridiales	Ruminococcaceae	Gemmiger	84.4073	0.191272
OTU_51983	Bacteria	Firmicutes	Clostridia	Clostridiales	Ruminococcaceae		11.215	0.00341705
OTU_51992	Bacteria	Bacteroidetes	Bacteroidia	Bacteroidales	Bacteroidaceae	Bacteroides	35.9567	0.0322123
OTU_52	Bacteria	Firmicutes	Clostridia	Clostridiales	Ruminococcaceae	Ruminococcus	79.0457	0.321789
OTU_520	Bacteria	Firmicutes	Clostridia	Clostridiales			3.00049	0.00707125
OTU_5203	Bacteria	Bacteroidetes	Bacteroidia	Bacteroidales	Bacteroidaceae	Bacteroides	69.7	0.100564
OTU_52119	Bacteria	Bacteroidetes	Bacteroidia	Bacteroidales	Bacteroidaceae	Bacteroides	3.34481	0.00865222
OTU_52192	Bacteria	Proteobacteria	Betaproteobacteria	Burkholderiales	Sutterellaceae	Parasutterella	17.8554	0.0141138
OTU_522	Bacteria	Firmicutes	Clostridia	Clostridiales	Ruminococcaceae	Intestinimonas	3.59075	0.00461356
OTU_5227	Bacteria	Firmicutes	Clostridia	Clostridiales	Ruminococcaceae		33.8908	0.0363983
OTU_523	Bacteria	Actinobacteria	Actinobacteria	Coriobacteriales	Coriobacteriaceae	Olsenella	12.1987	0.0163235
OTU_52316	Bacteria	Firmicutes	Clostridia	Clostridiales	Lachnospiraceae	Roseburia	77.0782	0.1556
OTU_5237	Bacteria	Firmicutes	Clostridia	Clostridiales	Ruminococcaceae	Faecalibacterium	91.8347	0.236833
OTU_52515	Bacteria	Firmicutes	Clostridia	Clostridiales			9.09985	0.00965829
OTU_5252	Bacteria	Verrucomicrobia	Verrucomicrobiae	Verrucomicrobiales	Verrucomicrobiaceae	Akkermansia	47.1225	0.0761201
OTU_52572	Bacteria	Firmicutes	Clostridia	Clostridiales	Lachnospiraceae		58.2391	0.0144479
OTU_526	Bacteria						2.06591	0.004592
OTU_52614	Bacteria	Bacteroidetes	Bacteroidia	Bacteroidales			0.245942	0.00109231
OTU_52639	Bacteria	Bacteroidetes	Bacteroidia	Bacteroidales	Prevotellaceae	Prevotella	3.19725	0.00347095
OTU_527	Bacteria	Bacteroidetes	Bacteroidia	Bacteroidales	Porphyromonadaceae	Barnesiella	0.639449	0.00530344
OTU_5273	Bacteria	Proteobacteria	Gammaproteobacteria	Enterobacteriales	Enterobacteriaceae	Hafnia	1.08214	0.000776113
OTU_5275	Bacteria	Bacteroidetes					9.19823	0.0105602
OTU_52792	Bacteria	Firmicutes	Clostridia	Clostridiales	Ruminococcaceae	Ruminococcus	31.0871	0.0194208
OTU_52837	Bacteria	Firmicutes	Erysipelotrichia	Erysipelotrichales	Erysipelotrichaceae	Holdemanella	14.5598	0.0211239
OTU_5291	Bacteria	Proteobacteria	Alphaproteobacteria	Rhodospirillales	Rhodospirillaceae		0.0983768	0.000395243
OTU_53	Bacteria	Firmicutes	Clostridia	Clostridiales	Lachnospiraceae	Coprococcus	41.0231	0.216949
OTU_530	Bacteria	Bacteroidetes	Bacteroidia	Bacteroidales	Bacteroidaceae	Bacteroides	14.9041	0.0144838
OTU_5314	Bacteria	Verrucomicrobia	Verrucomicrobiae	Verrucomicrobiales	Verrucomicrobiaceae	Akkermansia	47.5652	0.0508713
OTU_53331	Bacteria	Bacteroidetes	Bacteroidia	Bacteroidales	Bacteroidaceae	Bacteroides	2.70536	0.00394883
OTU_53354	Bacteria	Bacteroidetes	Bacteroidia	Bacteroidales	Prevotellaceae	Prevotella	12.4939	0.00773238
OTU_5339	Bacteria	Firmicutes	Clostridia	Clostridiales	Ruminococcaceae		65.8633	0.0664942
OTU_534	Bacteria	Bacteroidetes					1.2789	0.01563
OTU_535	Bacteria	Firmicutes	Clostridia	Clostridiales			0.541072	0.00703891
OTU_536	Bacteria	Cyanobacteria					3.14806	0.0092379
OTU_53651	Bacteria	Bacteroidetes	Bacteroidia	Bacteroidales	Prevotellaceae		4.62371	0.0057418
OTU_53742	Bacteria	Bacteroidetes	Bacteroidia	Bacteroidales	Bacteroidaceae	Bacteroides	9.83768	0.0108081
OTU_53798	Bacteria	Firmicutes	Clostridia	Clostridiales			1.47565	0.00315835
OTU_53853	Bacteria	Firmicutes	Clostridia	Clostridiales	Ruminococcaceae		3.49238	0.00297869
OTU_54	Bacteria	Firmicutes	Clostridia	Clostridiales	Ruminococcaceae		65.4697	0.210107
OTU_540	Bacteria	Firmicutes	Clostridia	Clostridiales	Lachnospiraceae	Anaerostipes	9.78849	0.00347814
OTU_54049	Bacteria	Proteobacteria	Gammaproteobacteria	Enterobacteriales	Enterobacteriaceae	Escherichia/Shigella	13.9203	0.0220509
OTU_541	Bacteria	Firmicutes	Clostridia	Clostridiales	Ruminococcaceae		4.2302	0.00649635
OTU_54122	Bacteria	Proteobacteria	Gammaproteobacteria	Enterobacteriales	Enterobacteriaceae		2.06591	0.00240379
OTU_5415	Bacteria	Firmicutes	Clostridia	Clostridiales	Ruminococcaceae		0.442696	0.000661133
OTU_542	Bacteria	Firmicutes	Clostridia	Clostridiales	Lachnospiraceae		4.77127	0.00214509
OTU_5426	Bacteria	Firmicutes	Clostridia	Clostridiales	Ruminococcaceae	Gemmiger	80.8165	0.0982322
OTU_5431	Bacteria	Bacteroidetes	Bacteroidia	Bacteroidales	Prevotellaceae	Prevotella	9.54255	0.034034
OTU_544	Bacteria	Firmicutes	Clostridia	Clostridiales	Lachnospiraceae	Blautia	25.6763	0.00950379
OTU_54416	Bacteria	Bacteroidetes	Bacteroidia	Bacteroidales	Prevotellaceae	Prevotella	2.1151	0.00487945
OTU_54424	Bacteria	Bacteroidetes	Bacteroidia	Bacteroidales	Prevotellaceae	Prevotella	0.442696	0.000668319
OTU_54484	Bacteria	Proteobacteria	Gammaproteobacteria	Enterobacteriales	Enterobacteriaceae	Klebsiella	5.31235	0.00624124
OTU_545	Bacteria	Bacteroidetes	Bacteroidia	Bacteroidales	Porphyromonadaceae	Butyricimonas	10.6739	0.0156229
OTU_54536	Bacteria	Bacteroidetes	Bacteroidia	Bacteroidales	Bacteroidaceae	Bacteroides	2.16429	0.00359311
OTU_54543	Bacteria	Bacteroidetes	Bacteroidia	Bacteroidales	Bacteroidaceae	Bacteroides	1.81997	0.00765333
OTU_54564	Bacteria	Firmicutes	Clostridia	Clostridiales	Lachnospiraceae	Roseburia	72.5529	0.0958104
OTU_546	Bacteria	Bacteroidetes	Bacteroidia	Bacteroidales			0.787014	0.00569149
OTU_547	Bacteria	Firmicutes	Clostridia	Clostridiales	Lachnospiraceae		1.13133	0.00178578
OTU_5476	Bacteria	Bacteroidetes	Bacteroidia	Bacteroidales	Prevotellaceae	Alloprevotella	1.72159	0.00653947
OTU_54822	Bacteria	Bacteroidetes	Bacteroidia	Bacteroidales	Prevotellaceae	Prevotella	4.27939	0.00997449
OTU_54843	Bacteria	Bacteroidetes	Bacteroidia	Bacteroidales	Prevotellaceae	Prevotella	15.15	0.0502461
OTU_54887	Bacteria	Firmicutes	Bacilli	Lactobacillales	Enterococcaceae	Enterococcus	5.21397	0.00169595
OTU_54890	Bacteria	Bacteroidetes	Bacteroidia	Bacteroidales	Prevotellaceae	Prevotella	3.73832	0.0105099
OTU_549	Bacteria	Proteobacteria	Gammaproteobacteria	Aeromonadales	Succinivibrionaceae	Succinatimonas	2.36104	0.00632388
OTU_54929	Bacteria	Bacteroidetes	Bacteroidia	Bacteroidales	Bacteroidaceae	Bacteroides	1.32809	0.0014588
OTU_55	Bacteria	Firmicutes	Clostridia	Clostridiales	Ruminococcaceae		71.8642	0.259739
OTU_550	Bacteria	Firmicutes	Clostridia				16.2322	0.010129
OTU_55000	Bacteria	Firmicutes	Clostridia	Clostridiales	Ruminococcaceae		2.01672	0.00103482
OTU_5506	Bacteria	Firmicutes	Clostridia	Clostridiales	Lachnospiraceae	Anaerostipes	8.36203	0.00421113
OTU_551	Bacteria	Firmicutes	Clostridia	Clostridiales	Ruminococcaceae		30.1033	0.0174554
OTU_5512	Bacteria	Bacteroidetes	Bacteroidia	Bacteroidales	Bacteroidaceae	Bacteroides	16.8716	0.0743631
OTU_55206	Bacteria	Firmicutes	Negativicutes	Selenomonadales	Veillonellaceae	Dialister	6.93556	0.0124286
OTU_55380	Bacteria	Bacteroidetes	Bacteroidia	Bacteroidales	Prevotellaceae	Alloprevotella	2.01672	0.0022457
OTU_554	Bacteria	Firmicutes	Clostridia	Clostridiales	Ruminococcaceae	Ruminococcus	11.8544	0.0066796
OTU_5543	Bacteria	Actinobacteria	Actinobacteria	Bifidobacteriales	Bifidobacteriaceae		60.1574	0.0706011
OTU_555	Bacteria	Firmicutes	Negativicutes	Selenomonadales	Acidaminococcaceae	Phascolarctobacterium	1.2789	0.00942115
OTU_55663	Bacteria	Bacteroidetes	Bacteroidia	Bacteroidales	Porphyromonadaceae	Parabacteroides	47.3192	0.0318134
OTU_557	Bacteria	Firmicutes	Clostridia	Clostridiales			5.41072	0.00643886
OTU_559	Bacteria	Firmicutes	Clostridia	Clostridiales	Ruminococcaceae	Ruminococcus	1.37727	0.00816356
OTU_56	Bacteria	Firmicutes	Negativicutes	Selenomonadales	Acidaminococcaceae	Phascolarctobacterium	38.0226	0.338849
OTU_56016	Bacteria	Bacteroidetes	Bacteroidia	Bacteroidales	Bacteroidaceae	Bacteroides	9.88687	0.0113758
OTU_5602	Bacteria	Firmicutes	Clostridia	Clostridiales	Ruminococcaceae		23.0694	0.039571
OTU_56071	Bacteria	Bacteroidetes	Bacteroidia	Bacteroidales	Prevotellaceae	Prevotella	3.34481	0.00627358
OTU_56094	Bacteria	Bacteroidetes	Bacteroidia	Bacteroidales	Rikenellaceae	Alistipes	32.7595	0.0399375
OTU_56115	Bacteria	Bacteroidetes	Bacteroidia	Bacteroidales	Bacteroidaceae	Bacteroides	78.3571	0.113496
OTU_562	Bacteria	Firmicutes					1.22971	0.00464949
OTU_563	Bacteria	Bacteroidetes	Bacteroidia	Bacteroidales	Porphyromonadaceae		2.65617	0.0226941
OTU_564	Bacteria	Firmicutes	Negativicutes	Selenomonadales	Acidaminococcaceae	Succiniclasticum	0.983768	0.00859473
OTU_5644	Bacteria	Bacteroidetes	Bacteroidia	Bacteroidales	Bacteroidaceae	Bacteroides	39.0064	0.0402285
OTU_565	Bacteria	Bacteroidetes	Bacteroidia	Bacteroidales	Porphyromonadaceae	Butyricimonas	23.1185	0.0173979
OTU_56519	Bacteria	Bacteroidetes	Bacteroidia	Bacteroidales	Prevotellaceae	Prevotella	2.60698	0.00293557
OTU_5652	Bacteria	Proteobacteria	Gammaproteobacteria	Enterobacteriales	Enterobacteriaceae		2.45942	0.00385901
OTU_5653	Bacteria	Proteobacteria	Gammaproteobacteria	Enterobacteriales	Enterobacteriaceae		3.83669	0.00600409
OTU_5656	Bacteria	Firmicutes	Clostridia	Clostridiales	Ruminococcaceae		52.0905	0.0751248
OTU_56593	Bacteria	Bacteroidetes					1.96754	0.00277029
OTU_56656	Bacteria	Firmicutes	Clostridia	Clostridiales	Lachnospiraceae		14.4614	0.00346736
OTU_567	Bacteria	Proteobacteria	Gammaproteobacteria	Enterobacteriales	Enterobacteriaceae		4.13182	0.00870971
OTU_569	Bacteria	Bacteroidetes	Bacteroidia	Bacteroidales	Porphyromonadaceae	Odoribacter	0.836203	0.00421113
OTU_56924	Bacteria	Bacteroidetes	Bacteroidia	Bacteroidales	Bacteroidaceae	Bacteroides	21.4461	0.00524235
OTU_5697	Bacteria	Firmicutes	Erysipelotrichia	Erysipelotrichales	Erysipelotrichaceae		60.7477	0.0307175
OTU_57	Bacteria	Firmicutes	Clostridia	Clostridiales	Lachnospiraceae	Clostridium XlVa	98.3276	0.253027
OTU_570	Bacteria	Firmicutes	Clostridia	Clostridiales	Ruminococcaceae		1.96754	0.00488664
OTU_57079	Bacteria	Firmicutes	Clostridia	Clostridiales	Lachnospiraceae	Blautia	13.9203	0.00913729
OTU_571	Bacteria	Firmicutes	Clostridia	Clostridiales			30.0541	0.013043
OTU_572	Bacteria	Synergistetes	Synergistia	Synergistales	Synergistaceae	Cloacibacillus	2.26267	0.00616579
OTU_573	Bacteria	Proteobacteria	Gammaproteobacteria	Enterobacteriales	Enterobacteriaceae	Raoultella	9.88687	0.0174482
OTU_57317	Bacteria	Bacteroidetes	Bacteroidia	Bacteroidales	Prevotellaceae	Prevotella	2.41023	0.00514893
OTU_5741	Bacteria	Firmicutes	Clostridia	Clostridiales	Ruminococcaceae		80.423	0.0957601
OTU_575	Bacteria	Firmicutes	Negativicutes	Selenomonadales	Veillonellaceae	Megasphaera	7.37826	0.0488664
OTU_57513	Bacteria	Bacteroidetes	Bacteroidia	Bacteroidales	Rikenellaceae	Alistipes	3.73832	0.00378714
OTU_5762	Bacteria	Firmicutes	Clostridia	Clostridiales	Lachnospiraceae	Lachnospiracea_incertae_sedis	68.4702	0.112705
OTU_57632	Bacteria	Proteobacteria	Gammaproteobacteria	Enterobacteriales	Enterobacteriaceae		2.36104	0.00114261
OTU_5765	Bacteria	Firmicutes	Clostridia	Clostridiales	Ruminococcaceae		15.6911	0.00895045
OTU_5767	Bacteria	Firmicutes	Clostridia	Clostridiales	Lachnospiraceae	Ruminococcus2	65.273	0.0453056
OTU_577	Bacteria	Firmicutes	Clostridia	Clostridiales			37.2356	0.0453846
OTU_57701	Bacteria	Proteobacteria	Gammaproteobacteria	Aeromonadales	Succinivibrionaceae	Succinivibrio	2.21348	0.00541123
OTU_57748	Bacteria	Firmicutes	Clostridia	Clostridiales	Lachnospiraceae		36.0059	0.0281592
OTU_57751	Bacteria	Firmicutes	Clostridia	Clostridiales	Ruminococcaceae		3.49238	0.0101973
OTU_578	Bacteria	Proteobacteria	Gammaproteobacteria	Aeromonadales	Succinivibrionaceae	Succinivibrio	1.62322	0.00263375
OTU_57854	Bacteria	Bacteroidetes	Bacteroidia	Bacteroidales	Prevotellaceae		0.590261	0.0019331
OTU_57876	Bacteria	Firmicutes	Clostridia	Clostridiales			35.8583	0.0388452
OTU_579	Bacteria	Proteobacteria					0.688637	0.00674068
OTU_58	Bacteria	Bacteroidetes	Bacteroidia	Bacteroidales	Bacteroidaceae	Bacteroides	45.942	0.411681
OTU_580	Bacteria	Firmicutes	Negativicutes	Selenomonadales	Veillonellaceae		1.13133	0.0106464
OTU_58155	Bacteria	Firmicutes	Clostridia	Clostridiales	Lachnospiraceae		57.5996	0.0280011
OTU_582	Bacteria	Firmicutes	Clostridia	Clostridiales			6.09936	0.00688441
OTU_58240	Bacteria	Firmicutes	Negativicutes	Selenomonadales	Veillonellaceae	Dialister	40.4329	0.0556286
OTU_5825	Bacteria	Bacteroidetes	Bacteroidia	Bacteroidales	Bacteroidaceae	Bacteroides	0.590261	0.0107183
OTU_58255	Bacteria	Verrucomicrobia	Verrucomicrobiae	Verrucomicrobiales	Verrucomicrobiaceae	Akkermansia	41.7118	0.0482376
OTU_5827	Bacteria	Bacteroidetes	Bacteroidia	Bacteroidales	Porphyromonadaceae	Barnesiella	31.2838	0.0405483
OTU_584	Bacteria	Firmicutes	Clostridia	Clostridiales	Ruminococcaceae	Ruminococcus	6.3453	0.00764256
OTU_585	Bacteria	Firmicutes	Negativicutes	Selenomonadales	Veillonellaceae	Mitsuokella	5.70585	0.0150336
OTU_58596	Bacteria	Actinobacteria	Actinobacteria	Bifidobacteriales	Bifidobacteriaceae	Bifidobacterium	26.2174	0.0241601
OTU_586	Bacteria	Bacteroidetes	Bacteroidia	Bacteroidales	Porphyromonadaceae	Butyricimonas	9.29661	0.00859473
OTU_58645	Bacteria	Bacteroidetes	Bacteroidia	Bacteroidales	Rikenellaceae	Alistipes	2.16429	0.00371528
OTU_587	Bacteria	Firmicutes	Clostridia	Clostridiales	Lachnospiraceae	Blautia	13.3792	0.0064209
OTU_5875	Bacteria	Actinobacteria	Actinobacteria	Bifidobacteriales	Bifidobacteriaceae	Bifidobacterium	27.7914	0.0304984
OTU_5877	Bacteria	Bacteroidetes	Bacteroidia	Bacteroidales	Rikenellaceae	Alistipes	3.78751	0.00559448
OTU_58774	Bacteria	Bacteroidetes	Bacteroidia	Bacteroidales	Prevotellaceae	Prevotella	0.196754	0.000869534
OTU_588	Bacteria	Elusimicrobia	Elusimicrobia	Elusimicrobiales	Elusimicrobiaceae	Elusimicrobium	0.737826	0.00577054
OTU_5883	Bacteria	Firmicutes	Clostridia	Clostridiales	Ruminococcaceae	Oscillibacter	53.4186	0.0979411
OTU_5895	Bacteria	Firmicutes	Clostridia	Clostridiales	Lachnospiraceae		1.32809	0.00038087
OTU_58978	Bacteria	Bacteroidetes	Bacteroidia	Bacteroidales	Prevotellaceae	Prevotella	3.34481	0.00370809
OTU_59	Bacteria	Bacteroidetes	Bacteroidia	Bacteroidales	Bacteroidaceae	Bacteroides	56.911	0.330276
OTU_59149	Bacteria	Bacteroidetes	Bacteroidia	Bacteroidales	Prevotellaceae	Prevotella	6.39449	0.0147785
OTU_59226	Bacteria	Bacteroidetes	Bacteroidia	Bacteroidales	Bacteroidaceae	Bacteroides	1.77078	0.00399914
OTU_594	Bacteria	Firmicutes	Clostridia	Clostridiales	Ruminococcaceae	Ruminococcus	3.19725	0.00793
OTU_595	Bacteria	Bacteroidetes	Bacteroidia	Bacteroidales	Prevotellaceae	Prevotella	1.52484	0.0111494
OTU_596	Bacteria	Firmicutes	Bacilli	Lactobacillales	Lactobacillaceae	Lactobacillus	17.3635	0.00485789
OTU_597	Bacteria	Bacteroidetes	Bacteroidia	Bacteroidales	Prevotellaceae	Prevotella	0.983768	0.00838633
OTU_59781	Bacteria	Firmicutes	Clostridia	Clostridiales			0.245942	0.00123603
OTU_598	Bacteria	Actinobacteria	Actinobacteria	Coriobacteriales	Coriobacteriaceae		8.55878	0.00948582
OTU_5982	Bacteria	Firmicutes	Clostridia	Clostridiales	Lachnospiraceae	Lachnospiracea_incertae_sedis	84.8008	0.053541
OTU_59982	Bacteria	Bacteroidetes	Bacteroidia	Bacteroidales	Prevotellaceae	Prevotella	3.63994	0.00179656
OTU_5999	Bacteria	Bacteroidetes	Bacteroidia	Bacteroidales	Bacteroidaceae	Bacteroides	34.1367	0.0694657
OTU_6	Bacteria	Firmicutes	Clostridia	Clostridiales	Ruminococcaceae	Gemmiger	93.5563	1.02968
OTU_60	Bacteria	Firmicutes	Clostridia	Clostridiales	Lachnospiraceae	Blautia	91.0477	0.122292
OTU_600	Bacteria	Firmicutes	Clostridia	Clostridiales	Peptococcaceae 1	Peptococcus	15.7895	0.0084007
OTU_60025	Bacteria	Bacteroidetes	Bacteroidia	Bacteroidales	Prevotellaceae	Prevotella	20.3148	0.0595595
OTU_60028	Bacteria	Bacteroidetes	Bacteroidia	Bacteroidales	Prevotellaceae	Alloprevotella	1.37727	0.00298588
OTU_60096	Bacteria	Firmicutes	Negativicutes	Selenomonadales	Acidaminococcaceae	Phascolarctobacterium	0.245942	0.000869534
OTU_601	Bacteria	Firmicutes	Clostridia	Clostridiales	Lachnospiraceae		6.24693	0.00550465
OTU_602	Bacteria	Firmicutes	Clostridia	Clostridiales	Lachnospiraceae		2.50861	0.00701017
OTU_6027	Bacteria	Firmicutes	Clostridia	Clostridiales	Ruminococcaceae	Ruminococcus	64.486	0.103388
OTU_60274	Bacteria	Firmicutes	Clostridia	Clostridiales	Ruminococcaceae		3.24643	0.00528188
OTU_603	Bacteria	Firmicutes	Clostridia	Clostridiales	Ruminococcaceae		20.5116	0.00701735
OTU_6038	Bacteria	Firmicutes	Clostridia	Clostridiales	Lachnospiraceae		63.9449	0.044993
OTU_605	Bacteria	Bacteroidetes	Bacteroidia	Bacteroidales	Bacteroidaceae	Bacteroides	3.54156	0.00317631
OTU_60526	Bacteria	Firmicutes	Negativicutes	Selenomonadales	Veillonellaceae	Dialister	39.3015	0.0467249
OTU_60543	Bacteria	Tenericutes	Mollicutes	Anaeroplasmatales	Anaeroplasmataceae	Asteroleplasma	4.82046	0.0139808
OTU_60628	Bacteria	Bacteroidetes	Bacteroidia	Bacteroidales	Bacteroidaceae	Bacteroides	0.590261	0.0012504
OTU_60642	Bacteria	Firmicutes	Clostridia	Clostridiales			33.4481	0.0196292
OTU_60760	Bacteria	Firmicutes	Clostridia	Clostridiales	Lachnospiraceae		2.21348	0.000891092
OTU_608	Bacteria						10.6247	0.0062125
OTU_609	Bacteria	Firmicutes	Bacilli	Lactobacillales	Leuconostocaceae	Weissella	2.50861	0.00385541
OTU_60988	Bacteria	Bacteroidetes	Bacteroidia	Bacteroidales	Porphyromonadaceae		13.3301	0.0212784
OTU_61	Bacteria	Bacteroidetes	Bacteroidia	Bacteroidales	Bacteroidaceae	Bacteroides	26.6109	0.501875
OTU_610	Bacteria	Proteobacteria	Alphaproteobacteria	Rhodospirillales	Rhodospirillaceae		1.57403	0.00643527
OTU_61065	Bacteria	Firmicutes	Clostridia	Clostridiales	Ruminococcaceae	Clostridium IV	52.6808	0.0531494
OTU_611	Bacteria	Firmicutes	Clostridia	Clostridiales	Ruminococcaceae		1.13133	0.0024541
OTU_61101	Bacteria	Bacteroidetes	Bacteroidia	Bacteroidales	Bacteroidaceae	Bacteroides	10.2804	0.0159031
OTU_61106	Bacteria	Firmicutes	Clostridia	Clostridiales	Ruminococcaceae		7.03394	0.0021918
OTU_61174	Bacteria	Firmicutes	Clostridia	Clostridiales	Ruminococcaceae		52.1397	0.0521612
OTU_612	Bacteria	Firmicutes	Negativicutes	Selenomonadales	Acidaminococcaceae	Phascolarctobacterium	0.787014	0.00597176
OTU_61226	Bacteria	Firmicutes	Clostridia	Clostridiales	Lachnospiraceae	Coprococcus	23.3153	0.028479
OTU_613	Bacteria	Bacteroidetes					0.541072	0.00649994
OTU_61323	Bacteria	Bacteroidetes	Bacteroidia	Bacteroidales	Bacteroidaceae	Bacteroides	17.1176	0.0171392
OTU_61579	Bacteria						2.90212	0.00530344
OTU_61663	Bacteria	Firmicutes	Negativicutes	Selenomonadales	Veillonellaceae	Megamonas	3.44319	0.00356796
OTU_61664	Bacteria	Bacteroidetes	Bacteroidia	Bacteroidales	Prevotellaceae	Prevotella	1.2789	0.0034961
OTU_6167	Bacteria	Firmicutes	Clostridia	Clostridiales	Ruminococcaceae		2.50861	0.0014085
OTU_617	Bacteria	Firmicutes	Bacilli	Lactobacillales	Lactobacillaceae	Lactobacillus	15.6419	0.00776831
OTU_61726	Bacteria	Proteobacteria	Gammaproteobacteria	Enterobacteriales	Enterobacteriaceae		5.5091	0.0113219
OTU_618	Bacteria	Proteobacteria	Betaproteobacteria	Burkholderiales			7.87014	0.0106572
OTU_61861	Bacteria	Firmicutes	Clostridia	Clostridiales			0.639449	0.00205167
OTU_619	Bacteria	Firmicutes	Erysipelotrichia	Erysipelotrichales	Erysipelotrichaceae	Erysipelotrichaceae_incertae_sedis	9.09985	0.0104128
OTU_61959	Bacteria	Bacteroidetes	Bacteroidia	Bacteroidales	Bacteroidaceae	Bacteroides	94.9828	0.364345
OTU_6196	Bacteria	Firmicutes	Clostridia	Clostridiales	Ruminococcaceae	Ruminococcus	57.5996	0.0597499
OTU_62	Bacteria	Firmicutes	Clostridia	Clostridiales	Ruminococcaceae		55.6813	0.209026
OTU_620	Bacteria	Actinobacteria	Actinobacteria	Coriobacteriales	Coriobacteriaceae	Collinsella	11.5593	0.00741978
OTU_6202	Bacteria	Bacteroidetes	Bacteroidia	Bacteroidales	Rikenellaceae	Alistipes	21.2002	0.0040207
OTU_62061	Bacteria	Proteobacteria	Gammaproteobacteria	Enterobacteriales	Enterobacteriaceae	Klebsiella	2.85293	0.00190435
OTU_62172	Bacteria	Bacteroidetes	Bacteroidia	Bacteroidales	Bacteroidaceae	Bacteroides	1.37727	0.0024505
OTU_622	Bacteria	Firmicutes	Clostridia	Clostridiales	Lachnospiraceae		1.37727	0.00187561
OTU_6222	Bacteria	Firmicutes	Clostridia	Clostridiales	Lachnospiraceae	Butyrivibrio	8.41121	0.0178506
OTU_62475	Bacteria	Firmicutes	Clostridia	Clostridiales	Ruminococcaceae		20.9051	0.0107003
OTU_625	Bacteria	Proteobacteria	Deltaproteobacteria				0.737826	0.00435126
OTU_62548	Bacteria	Bacteroidetes	Bacteroidia	Bacteroidales			2.9513	0.00261579
OTU_626	Bacteria	Firmicutes	Clostridia	Clostridiales	Peptococcaceae 1	Peptococcus	2.9513	0.00520283
OTU_627	Bacteria	Bacteroidetes	Bacteroidia	Bacteroidales	Prevotellaceae	Prevotella	0.885391	0.00669397
OTU_6270	Bacteria	Firmicutes	Clostridia	Clostridiales			0.885391	0.00124681
OTU_6273	Bacteria	Bacteroidetes	Bacteroidia	Bacteroidales	Bacteroidaceae	Bacteroides	19.4786	0.020894
OTU_628	Bacteria	Firmicutes	Clostridia	Clostridiales			16.7241	0.00820667
OTU_62805	Bacteria	Bacteroidetes	Bacteroidia	Bacteroidales			1.08214	0.00164205
OTU_63	Bacteria	Firmicutes	Clostridia	Clostridiales	Peptostreptococcaceae	Intestinibacter	73.6842	0.21471
OTU_630	Bacteria	Proteobacteria	Deltaproteobacteria				1.57403	0.00444468
OTU_6308	Bacteria	Firmicutes	Erysipelotrichia	Erysipelotrichales	Erysipelotrichaceae	Catenibacterium	5.90261	0.0243685
OTU_63240	Bacteria	Bacteroidetes	Bacteroidia	Bacteroidales	Prevotellaceae	Alloprevotella	5.5091	0.00799827
OTU_634	Bacteria	Firmicutes	Negativicutes	Selenomonadales	Veillonellaceae	Dialister	0.491884	0.00696346
OTU_635	Bacteria	Firmicutes	Clostridia	Clostridiales			1.96754	0.00398836
OTU_63574	Bacteria	Bacteroidetes	Bacteroidia	Bacteroidales	Prevotellaceae	Alloprevotella	0.639449	0.0012001
OTU_636	Bacteria	Firmicutes	Negativicutes	Selenomonadales	Veillonellaceae	Veillonella	0.541072	0.0078258
OTU_637	Bacteria						3.14806	0.00337753
OTU_63756	Bacteria	Bacteroidetes	Bacteroidia	Bacteroidales	Bacteroidaceae	Bacteroides	1.67241	0.00551184
OTU_638	Bacteria	Firmicutes	Clostridia	Clostridiales	Lachnospiraceae	Clostridium XlVb	23.6596	0.0104811
OTU_64	Bacteria	Tenericutes	Mollicutes	Anaeroplasmatales	Anaeroplasmataceae	Asteroleplasma	12.6906	0.335065
OTU_640	Bacteria	Spirochaetes	Spirochaetia	Spirochaetales	Spirochaetaceae	Treponema	0.442696	0.00569868
OTU_6401	Bacteria	Firmicutes	Clostridia	Clostridiales	Clostridiaceae 1		31.1854	0.0138335
OTU_642	Bacteria	Proteobacteria	Betaproteobacteria	Burkholderiales	Sutterellaceae	Sutterella	0.442696	0.00355
OTU_643	Bacteria	Bacteroidetes	Bacteroidia	Bacteroidales	Prevotellaceae	Prevotella	1.96754	0.00935288
OTU_64325	Bacteria	Firmicutes	Clostridia	Clostridiales	Ruminococcaceae		1.77078	0.00359311
OTU_64369	Bacteria	Firmicutes	Clostridia	Clostridiales			25.5288	0.0161654
OTU_644	Bacteria	Bacteroidetes	Bacteroidia	Bacteroidales	Prevotellaceae	Prevotella	0.541072	0.00435126
OTU_64453	Bacteria	Firmicutes	Clostridia	Clostridiales	Peptostreptococcaceae	Intestinibacter	44.4663	0.0196759
OTU_6459	Bacteria	Proteobacteria	Gammaproteobacteria	Aeromonadales	Succinivibrionaceae	Succinivibrio	1.81997	0.00421832
OTU_64598	Bacteria	Bacteroidetes	Bacteroidia	Bacteroidales	Bacteroidaceae	Bacteroides	1.72159	0.0030254
OTU_646	Bacteria	Firmicutes					4.47614	0.00621968
OTU_64679	Bacteria	Bacteroidetes	Bacteroidia	Bacteroidales	Bacteroidaceae	Bacteroides	0.590261	0.000923431
OTU_64816	Bacteria	Bacteroidetes	Bacteroidia	Bacteroidales	Prevotellaceae	Prevotella	0.787014	0.00455607
OTU_6483	Bacteria	Firmicutes					39.3999	0.0407711
OTU_649	Bacteria	Firmicutes					3.54156	0.00558011
OTU_64911	Bacteria	Bacteroidetes	Bacteroidia	Bacteroidales	Porphyromonadaceae		0.934579	0.000909058
OTU_64952	Bacteria	Firmicutes	Clostridia	Clostridiales	Ruminococcaceae	Clostridium IV	5.5091	0.000869534
OTU_64962	Bacteria	Bacteroidetes	Bacteroidia	Bacteroidales			2.9513	0.00277029
OTU_65	Bacteria	Firmicutes	Clostridia	Clostridiales	Ruminococcaceae		42.548	0.164054
OTU_650	Bacteria	Firmicutes	Clostridia	Clostridiales	Ruminococcaceae	Clostridium IV	6.3453	0.00523876
OTU_65034	Bacteria	Proteobacteria	Gammaproteobacteria	Enterobacteriales	Enterobacteriaceae		2.75455	0.00130071
OTU_652	Archaea	Euryarchaeota	Methanobacteria	Methanobacteriales	Methanobacteriaceae	Methanosphaera	7.42745	0.00363264
OTU_653	Bacteria	Firmicutes	Clostridia	Clostridiales			5.36153	0.00424347
OTU_65515	Bacteria	Firmicutes	Negativicutes	Selenomonadales	Acidaminococcaceae		4.08264	0.00448061
OTU_656	Bacteria	Firmicutes	Clostridia	Clostridiales			20.2164	0.00990622
OTU_65677	Bacteria	Bacteroidetes	Bacteroidia	Bacteroidales	Rikenellaceae	Alistipes	3.83669	0.00647839
OTU_657	Bacteria	Bacteroidetes	Bacteroidia	Bacteroidales	Prevotellaceae		0.541072	0.00529984
OTU_65773	Bacteria	Firmicutes	Clostridia	Clostridiales	Clostridiaceae 1		0.442696	0.00055334
OTU_658	Bacteria	Verrucomicrobia	Opitutae	Puniceicoccales	Puniceicoccaceae		8.80472	0.00691315
OTU_6595	Bacteria	Firmicutes	Clostridia	Clostridiales	Lachnospiraceae		66.6995	0.0706586
OTU_65979	Bacteria	Bacteroidetes	Bacteroidia	Bacteroidales	Bacteroidaceae	Bacteroides	28.3325	0.0142611
OTU_66	Bacteria	Bacteroidetes	Bacteroidia	Bacteroidales	Bacteroidaceae	Bacteroides	75.5042	0.139837
OTU_660	Bacteria	Firmicutes	Clostridia	Clostridiales			0.491884	0.00581725
OTU_661	Bacteria	Firmicutes	Negativicutes	Selenomonadales	Veillonellaceae	Dialister	0.541072	0.00583881
OTU_66136	Bacteria	Actinobacteria	Actinobacteria	Coriobacteriales	Coriobacteriaceae	Collinsella	73.2907	0.0496568
OTU_6618	Bacteria	Firmicutes	Clostridia	Clostridiales	Ruminococcaceae		24.7418	0.0641335
OTU_665	Bacteria	Firmicutes	Clostridia	Clostridiales	Ruminococcaceae		15.6911	0.00387338
OTU_66587	Bacteria	Proteobacteria	Gammaproteobacteria	Enterobacteriales	Enterobacteriaceae	Escherichia/Shigella	11.5593	0.0171751
OTU_666	Bacteria	Bacteroidetes	Bacteroidia	Bacteroidales	Prevotellaceae	Alloprevotella	2.85293	0.031817
OTU_667	Bacteria	Firmicutes	Clostridia	Clostridiales	Ruminococcaceae		33.2022	0.00646761
OTU_66773	Bacteria	Firmicutes	Clostridia	Clostridiales	Ruminococcaceae	Ruminococcus	0.934579	0.000359311
OTU_66837	Bacteria	Verrucomicrobia	Verrucomicrobiae	Verrucomicrobiales	Verrucomicrobiaceae	Akkermansia	33.3005	0.0178793
OTU_66864	Bacteria	Bacteroidetes	Bacteroidia	Bacteroidales	Porphyromonadaceae		10.2312	0.0112429
OTU_67	Bacteria	Firmicutes	Clostridia	Clostridiales			41.4166	0.13499
OTU_670	Bacteria	Bacteroidetes	Bacteroidia	Bacteroidales	Bacteroidaceae	Bacteroides	15.2484	0.019737
OTU_67080	Bacteria	Bacteroidetes	Bacteroidia	Bacteroidales	Bacteroidaceae	Bacteroides	2.80374	0.0074629
OTU_671	Bacteria	Firmicutes	Clostridia	Clostridiales	Ruminococcaceae		2.60698	0.00282778
OTU_672	Bacteria	Firmicutes	Clostridia	Clostridiales			11.0182	0.00458841
OTU_6729	Bacteria	Bacteroidetes	Bacteroidia	Bacteroidales	Porphyromonadaceae		0.541072	0.00200496
OTU_673	Bacteria	Firmicutes	Clostridia	Clostridiales	Ruminococcaceae	Pseudoflavonifractor	22.971	0.00520283
OTU_67302	Bacteria	Firmicutes	Clostridia	Clostridiales	Ruminococcaceae		6.39449	0.00283137
OTU_674	Bacteria	Firmicutes	Clostridia	Clostridiales	Ruminococcaceae		2.45942	0.00340268
OTU_67438	Bacteria	Firmicutes	Clostridia	Clostridiales	Ruminococcaceae		0.639449	0.00144803
OTU_67517	Bacteria	Firmicutes	Clostridia	Clostridiales	Ruminococcaceae	Butyricicoccus	1.57403	0.00101326
OTU_67523	Bacteria	Proteobacteria	Gammaproteobacteria	Enterobacteriales	Enterobacteriaceae		3.54156	0.00499084
OTU_67538	Bacteria	Bacteroidetes	Bacteroidia	Bacteroidales	Prevotellaceae	Prevotella	0.0491884	0.000208401
OTU_6756	Bacteria	Firmicutes	Clostridia	Clostridiales	Ruminococcaceae	Gemmiger	86.7683	0.232338
OTU_67582	Bacteria	Firmicutes	Clostridia	Clostridiales	Lachnospiraceae		71.8151	0.0479178
OTU_676	Bacteria	Lentisphaerae	Lentisphaeria				5.70585	0.00383026
OTU_6785	Bacteria	Firmicutes	Clostridia	Clostridiales	Lachnospiraceae	Blautia	92.9661	0.105153
OTU_67893	Bacteria	Firmicutes	Bacilli	Lactobacillales			1.96754	0.00173188
OTU_67938	Bacteria	Proteobacteria	Gammaproteobacteria	Aeromonadales	Succinivibrionaceae	Succinivibrio	1.22971	0.00235349
OTU_6798	Bacteria	Firmicutes	Negativicutes	Selenomonadales	Acidaminococcaceae	Phascolarctobacterium	23.0694	0.0262154
OTU_68	Bacteria	Firmicutes	Clostridia	Clostridiales			33.8416	0.0786533
OTU_680	Bacteria	Firmicutes	Negativicutes	Selenomonadales	Veillonellaceae		0.442696	0.00577414
OTU_681	Bacteria	Firmicutes	Clostridia	Clostridiales			0.344319	0.00416083
OTU_682	Bacteria						4.52533	0.0050088
OTU_6828	Bacteria	Bacteroidetes	Bacteroidia	Bacteroidales	Bacteroidaceae	Bacteroides	4.13182	0.00234271
OTU_683	Bacteria	Proteobacteria	Alphaproteobacteria				0.0983768	0.0028206
OTU_684	Bacteria	Firmicutes	Clostridia	Clostridiales	Ruminococcaceae	Clostridium IV	3.68913	0.00283856
OTU_685	Bacteria	Bacteroidetes	Bacteroidia	Bacteroidales	Prevotellaceae	Prevotella	1.52484	0.00695627
OTU_68538	Bacteria	Proteobacteria	Betaproteobacteria	Burkholderiales	Sutterellaceae	Parasutterella	0.147565	0.000700657
OTU_68610	Bacteria	Bacteroidetes	Bacteroidia	Bacteroidales			0.29513	0.000812044
OTU_68632	Bacteria	Proteobacteria	Betaproteobacteria	Burkholderiales			0.737826	0.00055334
OTU_68645	Bacteria	Tenericutes	Mollicutes	Anaeroplasmatales	Anaeroplasmataceae	Asteroleplasma	4.86965	0.0120621
OTU_68729	Bacteria	Bacteroidetes	Bacteroidia	Bacteroidales	Prevotellaceae	Prevotella	7.42745	0.00843663
OTU_68731	Bacteria	Bacteroidetes	Bacteroidia	Bacteroidales	Bacteroidaceae	Bacteroides	68.9129	0.0488125
OTU_6876	Bacteria	Bacteroidetes	Bacteroidia	Bacteroidales	Bacteroidaceae	Bacteroides	36.7929	0.013176
OTU_6880	Bacteria	Actinobacteria	Actinobacteria	Bifidobacteriales	Bifidobacteriaceae		55.1402	0.037796
OTU_6881	Bacteria	Bacteroidetes	Bacteroidia	Bacteroidales	Bacteroidaceae	Bacteroides	23.4629	0.00898997
OTU_69	Bacteria	Bacteroidetes	Bacteroidia	Bacteroidales	Porphyromonadaceae	Parabacteroides	89.5721	0.518781
OTU_690	Bacteria	Firmicutes	Clostridia	Clostridiales	Lachnospiraceae	Lachnospiracea_incertae_sedis	3.78751	0.00379074
OTU_69069	Bacteria	Firmicutes	Clostridia	Clostridiales	Ruminococcaceae		1.72159	0.000869534
OTU_69279	Bacteria	Firmicutes	Negativicutes	Selenomonadales	Veillonellaceae	Dialister	6.64043	0.012655
OTU_694	Bacteria	Bacteroidetes	Bacteroidia	Bacteroidales	Porphyromonadaceae		0.393507	0.00425784
OTU_69482	Bacteria	Bacteroidetes	Bacteroidia	Bacteroidales	Prevotellaceae	Prevotella	5.16478	0.00874205
OTU_6953	Bacteria	Firmicutes	Clostridia	Clostridiales	Ruminococcaceae	Faecalibacterium	83.1776	0.0910891
OTU_69532	Bacteria	Proteobacteria	Gammaproteobacteria	Enterobacteriales	Enterobacteriaceae	Escherichia/Shigella	30.5952	0.0286156
OTU_69546	Bacteria	Bacteroidetes	Bacteroidia	Bacteroidales	Bacteroidaceae	Bacteroides	8.95229	0.00581007
OTU_69678	Bacteria	Bacteroidetes	Bacteroidia	Bacteroidales	Prevotellaceae	Prevotella	3.29562	0.00585318
OTU_697	Bacteria	Firmicutes	Clostridia	Clostridiales	Ruminococcaceae	Ruminococcus	6.788	0.015551
OTU_6972	Bacteria	Bacteroidetes	Bacteroidia	Bacteroidales	Prevotellaceae	Paraprevotella	22.2823	0.0135784
OTU_6973	Bacteria	Bacteroidetes	Bacteroidia	Bacteroidales	Rikenellaceae	Alistipes	0.442696	0.00211994
OTU_69739	Bacteria	Firmicutes	Clostridia	Clostridiales	Ruminococcaceae	Faecalibacterium	36.6454	0.0136898
OTU_69773	Bacteria	Bacteroidetes	Bacteroidia	Bacteroidales	Bacteroidaceae	Bacteroides	3.59075	0.00887499
OTU_699	Bacteria	Firmicutes	Erysipelotrichia	Erysipelotrichales			0.245942	0.00318709
OTU_69992	Bacteria	Proteobacteria	Gammaproteobacteria	Enterobacteriales	Enterobacteriaceae	Klebsiella	4.03345	0.00351407
OTU_7	Bacteria	Firmicutes	Clostridia	Clostridiales	Lachnospiraceae	Blautia	99.7541	1.02127
OTU_70	Bacteria	Bacteroidetes	Bacteroidia	Bacteroidales	Rikenellaceae	Alistipes	40.6788	0.0807804
OTU_700	Bacteria	Proteobacteria	Gammaproteobacteria	Aeromonadales	Succinivibrionaceae	Succinivibrio	1.47565	0.00599332
OTU_70044	Bacteria	Firmicutes	Negativicutes	Selenomonadales	Acidaminococcaceae	Phascolarctobacterium	0.787014	0.00113902
OTU_702	Bacteria	Bacteroidetes	Bacteroidia	Bacteroidales	Porphyromonadaceae		0.688637	0.00945349
OTU_7020	Bacteria	Bacteroidetes	Bacteroidia	Bacteroidales	Prevotellaceae	Prevotella	3.14806	0.014818
OTU_70366	Bacteria	Bacteroidetes	Bacteroidia	Bacteroidales	Porphyromonadaceae		0.0983768	0.000255111
OTU_704	Bacteria	Firmicutes	Clostridia	Clostridiales	Ruminococcaceae		2.16429	0.00310804
OTU_70404	Bacteria	Bacteroidetes	Bacteroidia	Bacteroidales	Bacteroidaceae	Bacteroides	4.62371	0.0057921
OTU_70406	Bacteria	Firmicutes	Clostridia	Clostridiales	Lachnospiraceae		40.482	0.0411987
OTU_705	Bacteria	Firmicutes	Clostridia	Clostridiales	Ruminococcaceae		0.688637	0.0035464
OTU_706	Bacteria	Bacteroidetes	Bacteroidia	Bacteroidales	Prevotellaceae	Alloprevotella	0.196754	0.00298229
OTU_70638	Bacteria	Proteobacteria	Gammaproteobacteria	Enterobacteriales	Enterobacteriaceae	Escherichia/Shigella	28.1358	0.0221228
OTU_70755	Bacteria	Firmicutes	Clostridia	Clostridiales	Lachnospiraceae	Butyrivibrio	7.82095	0.0100535
OTU_70783	Bacteria	Firmicutes	Clostridia	Clostridiales	Clostridiaceae 1	Clostridium sensu stricto	1.03296	0.00312242
OTU_708	Bacteria	Firmicutes	Clostridia	Clostridiales	Ruminococcaceae		3.49238	0.00233193
OTU_7098	Bacteria	Firmicutes	Clostridia	Clostridiales	Lachnospiraceae		38.5145	0.0258022
OTU_71	Bacteria	Firmicutes	Clostridia	Clostridiales	Lachnospiraceae		82.3906	0.160612
OTU_71234	Bacteria	Verrucomicrobia	Verrucomicrobiae	Verrucomicrobiales	Verrucomicrobiaceae	Akkermansia	44.7614	0.0589271
OTU_713	Bacteria	Bacteroidetes					3.04968	0.00352844
OTU_7133	Bacteria	Firmicutes	Clostridia	Clostridiales	Ruminococcaceae	Ruminococcus	65.273	0.125978
OTU_7137	Bacteria	Firmicutes	Clostridia	Clostridiales	Ruminococcaceae		38.3178	0.0269663
OTU_71494	Bacteria	Bacteroidetes	Bacteroidia	Bacteroidales	Prevotellaceae	Prevotella	0.147565	0.00163846
OTU_715	Bacteria	Firmicutes	Clostridia	Clostridiales	Ruminococcaceae	Clostridium IV	3.29562	0.00673709
OTU_7152	Bacteria	Bacteroidetes	Bacteroidia	Bacteroidales	Prevotellaceae	Prevotella	8.11608	0.0248464
OTU_7155	Bacteria	Bacteroidetes	Bacteroidia	Bacteroidales	Porphyromonadaceae	Barnesiella	25.332	0.0291689
OTU_71578	Bacteria	Bacteroidetes	Bacteroidia	Bacteroidales	Prevotellaceae	Prevotella	2.21348	0.00215946
OTU_7194	Bacteria	Bacteroidetes	Bacteroidia	Bacteroidales	Prevotellaceae	Prevotella	3.78751	0.00819589
OTU_72	Bacteria	Firmicutes	Clostridia	Clostridiales	Lachnospiraceae	Lachnospiracea_incertae_sedis	71.9134	0.10304
OTU_720	Bacteria	Bacteroidetes	Bacteroidia	Bacteroidales			0.590261	0.00641371
OTU_721	Bacteria						5.31235	0.00472135
OTU_722	Bacteria	Firmicutes	Clostridia	Clostridiales	Ruminococcaceae		1.91835	0.0037584
OTU_724	Bacteria	Firmicutes	Erysipelotrichia	Erysipelotrichales			0.885391	0.00357874
OTU_7247	Bacteria	Bacteroidetes	Bacteroidia	Bacteroidales	Bacteroidaceae	Bacteroides	13.576	0.025583
OTU_7259	Bacteria	Firmicutes	Clostridia	Clostridiales	Lachnospiraceae		29.3163	0.0394811
OTU_726	Bacteria	Firmicutes	Clostridia	Clostridiales	Ruminococcaceae		3.14806	0.00314398
OTU_729	Bacteria	Synergistetes	Synergistia	Synergistales	Synergistaceae	Pyramidobacter	2.45942	0.0049585
OTU_73	Bacteria	Actinobacteria	Actinobacteria	Coriobacteriales	Coriobacteriaceae		53.4186	0.165161
OTU_73046	Bacteria	Proteobacteria	Gammaproteobacteria	Enterobacteriales	Enterobacteriaceae		2.65617	0.00108512
OTU_731	Bacteria	Firmicutes	Clostridia	Clostridiales			3.49238	0.0055837
OTU_7319	Bacteria	Firmicutes	Clostridia	Clostridiales	Ruminococcaceae	Ruminococcus	32.2184	0.0176997
OTU_732	Bacteria	Firmicutes	Clostridia	Clostridiales			4.2302	0.00340268
OTU_7324	Bacteria	Bacteroidetes	Bacteroidia	Bacteroidales	Bacteroidaceae	Bacteroides	93.8515	0.232133
OTU_73255	Bacteria	Proteobacteria	Gammaproteobacteria	Enterobacteriales	Enterobacteriaceae		2.26267	0.0016169
OTU_734	Bacteria	Firmicutes	Clostridia	Clostridiales	Lachnospiraceae		10.3296	0.00508426
OTU_73421	Bacteria	Proteobacteria	Gammaproteobacteria	Enterobacteriales	Enterobacteriaceae	Escherichia/Shigella	13.576	0.00843304
OTU_73501	Bacteria	Bacteroidetes	Bacteroidia	Bacteroidales	Prevotellaceae	Prevotella	18.6916	0.0323273
OTU_736	Bacteria	Bacteroidetes	Bacteroidia	Bacteroidales	Bacteroidaceae	Bacteroides	0.491884	0.00248644
OTU_738	Bacteria	Bacteroidetes	Bacteroidia	Bacteroidales			1.2789	0.00706047
OTU_7390	Bacteria	Bacteroidetes	Bacteroidia	Bacteroidales	Prevotellaceae	Prevotella	2.70536	0.0119435
OTU_74	Bacteria	Firmicutes	Clostridia	Clostridiales	Ruminococcaceae	Clostridium IV	45.5976	0.158277
OTU_740	Bacteria	Bacteroidetes	Bacteroidia	Bacteroidales			1.67241	0.00555855
OTU_741	Bacteria	Firmicutes	Clostridia	Clostridiales	Ruminococcaceae	Clostridium IV	28.3817	0.0067335
OTU_7413	Bacteria	Proteobacteria					4.37777	0.00409256
OTU_74358	Bacteria	Firmicutes	Clostridia	Clostridiales	Ruminococcaceae		22.7742	0.0428587
OTU_744	Bacteria	Firmicutes	Negativicutes	Selenomonadales	Veillonellaceae	Dialister	0.983768	0.00512378
OTU_745	Bacteria	Firmicutes	Negativicutes	Selenomonadales	Veillonellaceae	Dialister	0.245942	0.00388775
OTU_746	Bacteria	Bacteroidetes	Bacteroidia	Bacteroidales	Porphyromonadaceae		0.491884	0.00634185
OTU_74669	Bacteria	Bacteroidetes	Bacteroidia	Bacteroidales	Prevotellaceae	Prevotella	0.639449	0.00108153
OTU_747	Bacteria	Proteobacteria	Betaproteobacteria	Burkholderiales	Sutterellaceae	Parasutterella	2.65617	0.00480399
OTU_74746	Bacteria	Synergistetes	Synergistia	Synergistales	Synergistaceae	Cloacibacillus	0.737826	0.000423988
OTU_749	Bacteria	Firmicutes					34.0876	0.0173512
OTU_7492	Bacteria	Bacteroidetes	Bacteroidia	Bacteroidales	Bacteroidaceae	Bacteroides	24.0039	0.0146096
OTU_75	Bacteria	Firmicutes	Clostridia	Clostridiales	Ruminococcaceae	Oscillibacter	79.2425	0.208702
OTU_750	Bacteria	Firmicutes	Bacilli	Lactobacillales	Lactobacillaceae	Pediococcus	5.16478	0.00324458
OTU_7520	Bacteria	Bacteroidetes	Bacteroidia	Bacteroidales	Prevotellaceae	Prevotella	3.04968	0.00298229
OTU_75270	Bacteria	Bacteroidetes	Bacteroidia	Bacteroidales	Bacteroidaceae	Bacteroides	1.81997	0.00296432
OTU_753	Bacteria	Bacteroidetes	Bacteroidia	Bacteroidales	Prevotellaceae	Alloprevotella	0.491884	0.00424347
OTU_75429	Bacteria	Firmicutes	Clostridia	Clostridiales			31.7265	0.0212137
OTU_755	Bacteria	Proteobacteria	Alphaproteobacteria				0.541072	0.0033919
OTU_75543	Bacteria	Firmicutes	Negativicutes	Selenomonadales	Veillonellaceae	Megasphaera	1.52484	0.00282778
OTU_756	Bacteria	Firmicutes	Bacilli	Lactobacillales	Streptococcaceae	Streptococcus	21.938	0.00658618
OTU_757	Bacteria	Firmicutes	Clostridia	Clostridiales	Ruminococcaceae		0.639449	0.00135101
OTU_758	Bacteria	Firmicutes	Negativicutes	Selenomonadales	Veillonellaceae		2.90212	0.00331644
OTU_7584	Bacteria	Bacteroidetes	Bacteroidia	Bacteroidales	Porphyromonadaceae		0.541072	0.00459919
OTU_76	Bacteria	Firmicutes	Clostridia	Clostridiales	Peptostreptococcaceae	Romboutsia	80.0787	0.163397
OTU_76023	Bacteria	Bacteroidetes	Bacteroidia	Bacteroidales	Bacteroidaceae	Bacteroides	55.3369	0.0295821
OTU_76090	Bacteria	Bacteroidetes	Bacteroidia	Bacteroidales			0.541072	0.00101685
OTU_76098	Bacteria	Bacteroidetes	Bacteroidia	Bacteroidales	Prevotellaceae	Alloprevotella	2.06591	0.00149474
OTU_76102	Bacteria	Proteobacteria	Gammaproteobacteria	Enterobacteriales	Enterobacteriaceae	Raoultella	1.03296	0.00102763
OTU_762	Bacteria	Bacteroidetes	Bacteroidia	Bacteroidales	Porphyromonadaceae	Parabacteroides	5.5091	0.00435845
OTU_7639	Bacteria	Bacteroidetes	Bacteroidia	Bacteroidales	Bacteroidaceae	Bacteroides	0.737826	0.00294995
OTU_764	Bacteria	Firmicutes	Clostridia	Clostridiales	Ruminococcaceae		2.50861	0.00555136
OTU_7648	Bacteria	Firmicutes	Clostridia	Clostridiales	Lachnospiraceae	Blautia	89.1294	0.0697172
OTU_76615	Bacteria	Firmicutes	Clostridia	Clostridiales	Ruminococcaceae	Faecalibacterium	53.0743	0.0274406
OTU_7668	Bacteria	Proteobacteria	Betaproteobacteria	Burkholderiales			2.31185	0.00216306
OTU_767	Bacteria	Firmicutes	Negativicutes	Selenomonadales	Acidaminococcaceae	Acidaminococcus	4.47614	0.0141173
OTU_768	Bacteria	Firmicutes	Clostridia	Clostridiales	Ruminococcaceae		33.6449	0.0146096
OTU_769	Bacteria	Firmicutes	Erysipelotrichia	Erysipelotrichales	Erysipelotrichaceae		0.147565	0.00290324
OTU_76944	Bacteria	Bacteroidetes	Bacteroidia	Bacteroidales	Bacteroidaceae	Bacteroides	5.85342	0.0025547
OTU_77	Bacteria	Bacteroidetes	Bacteroidia	Bacteroidales	Porphyromonadaceae	Barnesiella	78.849	0.425852
OTU_770	Bacteria	Firmicutes	Clostridia	Clostridiales	Ruminococcaceae	Butyricicoccus	53.5662	0.0146851
OTU_77026	Bacteria	Bacteroidetes	Bacteroidia	Bacteroidales	Prevotellaceae		0.590261	0.00263016
OTU_771	Bacteria	Firmicutes	Clostridia	Clostridiales			0.541072	0.00176063
OTU_772	Bacteria	Bacteroidetes	Bacteroidia	Bacteroidales	Porphyromonadaceae	Porphyromonas	6.44368	0.00387338
OTU_773	Bacteria	Firmicutes	Clostridia	Clostridiales	Lachnospiraceae		16.183	0.00687722
OTU_77454	Bacteria	Bacteroidetes	Bacteroidia	Bacteroidales	Bacteroidaceae	Bacteroides	0.541072	0.00342424
OTU_775	Bacteria	Actinobacteria	Actinobacteria	Coriobacteriales	Coriobacteriaceae	Olsenella	4.03345	0.00371528
OTU_7762	Bacteria	Bacteroidetes	Bacteroidia	Bacteroidales	Bacteroidaceae	Bacteroides	61.9282	0.044878
OTU_77625	Bacteria	Firmicutes	Erysipelotrichia	Erysipelotrichales	Erysipelotrichaceae	Catenibacterium	6.44368	0.00264453
OTU_778	Bacteria	Proteobacteria	Deltaproteobacteria				2.80374	0.00694908
OTU_77893	Bacteria	Bacteroidetes	Bacteroidia	Bacteroidales	Rikenellaceae	Alistipes	16.7732	0.0057382
OTU_779	Bacteria	Proteobacteria	Betaproteobacteria	Burkholderiales	Sutterellaceae	Sutterella	3.00049	0.0118178
OTU_77990	Bacteria	Proteobacteria	Gammaproteobacteria	Aeromonadales	Succinivibrionaceae	Succinivibrio	1.57403	0.00141928
OTU_78	Bacteria	Proteobacteria	Betaproteobacteria	Burkholderiales	Sutterellaceae	Sutterella	48.8441	0.169203
OTU_7801	Bacteria	Firmicutes	Clostridia	Clostridiales	Clostridiaceae 1		41.6626	0.0329417
OTU_781	Bacteria	Proteobacteria	Gammaproteobacteria	Pseudomonadales	Pseudomonadaceae	Pseudomonas	1.18052	0.00459559
OTU_78126	Bacteria	Proteobacteria	Alphaproteobacteria				17.4619	0.0136251
OTU_782	Bacteria	Firmicutes	Clostridia	Clostridiales	Ruminococcaceae	Butyricicoccus	2.80374	0.00225288
OTU_7820	Bacteria	Firmicutes	Clostridia	Clostridiales	Lachnospiraceae	Coprococcus	21.151	0.0144551
OTU_783	Bacteria	Firmicutes	Clostridia	Clostridiales	Ruminococcaceae		3.24643	0.00168158
OTU_78367	Bacteria	Firmicutes	Bacilli	Lactobacillales	Streptococcaceae	Streptococcus	2.16429	0.00483633
OTU_7858	Bacteria	Bacteroidetes	Bacteroidia	Bacteroidales	Rikenellaceae	Alistipes	31.2346	0.0100931
OTU_78879	Bacteria	Actinobacteria	Actinobacteria	Coriobacteriales	Coriobacteriaceae	Collinsella	75.8977	0.0670978
OTU_78949	Bacteria	Bacteroidetes	Bacteroidia	Bacteroidales	Bacteroidaceae	Bacteroides	19.9705	0.0201897
OTU_79	Bacteria	Bacteroidetes	Bacteroidia	Bacteroidales	Prevotellaceae	Paraprevotella	37.5799	0.196202
OTU_790	Bacteria	Bacteroidetes	Bacteroidia	Bacteroidales			1.2789	0.00573461
OTU_791	Bacteria	Bacteroidetes	Bacteroidia	Bacteroidales	Porphyromonadaceae		0.0491884	0.00194388
OTU_79110	Bacteria	Bacteroidetes	Bacteroidia	Bacteroidales	Prevotellaceae	Prevotella	2.06591	0.00921634
OTU_79112	Bacteria	Firmicutes	Clostridia	Clostridiales	Ruminococcaceae		77.7668	0.0991017
OTU_792	Bacteria	Actinobacteria	Actinobacteria	Coriobacteriales	Coriobacteriaceae	Olsenella	0.491884	0.00390572
OTU_79203	Bacteria	Bacteroidetes	Bacteroidia	Bacteroidales	Rikenellaceae	Alistipes	35.9075	0.0158852
OTU_793	Bacteria	Bacteroidetes	Bacteroidia	Bacteroidales	Prevotellaceae	Prevotella	41.0231	0.623535
OTU_794	Bacteria	Actinobacteria	Actinobacteria	Coriobacteriales	Coriobacteriaceae		8.70635	0.00351407
OTU_796	Bacteria	Bacteroidetes	Bacteroidia	Bacteroidales			0.393507	0.00602565
OTU_79605	Bacteria	Bacteroidetes	Bacteroidia	Bacteroidales	Bacteroidaceae	Bacteroides	0.541072	0.00148036
OTU_79616	Bacteria	Bacteroidetes	Bacteroidia	Bacteroidales	Bacteroidaceae	Bacteroides	6.05017	0.0021918
OTU_8	Bacteria	Firmicutes	Clostridia	Clostridiales	Lachnospiraceae	Fusicatenibacter	97.393	0.703417
OTU_80	Bacteria	Firmicutes	Clostridia	Clostridiales	Ruminococcaceae	Butyricicoccus	96.4092	0.328077
OTU_80082	Bacteria	Bacteroidetes	Bacteroidia	Bacteroidales	Porphyromonadaceae		10.4279	0.0118034
OTU_801	Bacteria	Bacteroidetes	Bacteroidia	Bacteroidales	Porphyromonadaceae		0.688637	0.00308289
OTU_802	Bacteria	Proteobacteria	Alphaproteobacteria				0.196754	0.00166002
OTU_80239	Bacteria	Firmicutes	Clostridia	Clostridiales	Ruminococcaceae		2.75455	0.00211634
OTU_8025	Bacteria						0.0491884	0.000258704
OTU_80272	Bacteria	Firmicutes	Clostridia	Clostridiales	Ruminococcaceae		8.85391	0.0084043
OTU_8038	Bacteria	Bacteroidetes	Bacteroidia	Bacteroidales	Rikenellaceae	Alistipes	2.06591	0.00467824
OTU_80446	Bacteria	Firmicutes	Negativicutes	Selenomonadales	Veillonellaceae	Selenomonas	0.196754	0.000618016
OTU_805	Bacteria	Bacteroidetes	Bacteroidia	Bacteroidales	Rikenellaceae	Alistipes	0.29513	0.00195465
OTU_806	Bacteria	Firmicutes	Bacilli	Lactobacillales	Lactobacillaceae	Lactobacillus	0.245942	0.003338
OTU_80658	Bacteria	Firmicutes	Clostridia	Clostridiales	Ruminococcaceae		48.5489	0.0181057
OTU_80661	Bacteria	Bacteroidetes	Bacteroidia	Bacteroidales	Bacteroidaceae	Bacteroides	35.0221	0.0219467
OTU_80691	Bacteria	Bacteroidetes	Bacteroidia	Bacteroidales	Bacteroidaceae	Bacteroides	7.08313	0.00690956
OTU_807	Bacteria	Bacteroidetes	Bacteroidia	Bacteroidales	Prevotellaceae	Prevotella	0.0983768	0.00144443
OTU_80819	Bacteria	Bacteroidetes	Bacteroidia	Bacteroidales	Bacteroidaceae	Bacteroides	0.688637	0.00242176
OTU_80908	Bacteria	Bacteroidetes	Bacteroidia	Bacteroidales	Prevotellaceae	Prevotella	4.32858	0.00788329
OTU_81	Bacteria	Proteobacteria	Deltaproteobacteria				40.2361	0.146919
OTU_81087	Bacteria	Firmicutes	Clostridia	Clostridiales	Ruminococcaceae	Faecalibacterium	60.846	0.047907
OTU_81180	Bacteria	Firmicutes	Clostridia	Clostridiales	Ruminococcaceae	Butyricicoccus	23.0202	0.0124789
OTU_812	Bacteria	Bacteroidetes	Bacteroidia	Bacteroidales	Prevotellaceae	Prevotella	0.147565	0.000632388
OTU_813	Bacteria	Bacteroidetes	Bacteroidia	Bacteroidales	Porphyromonadaceae		0.688637	0.00540045
OTU_81307	Bacteria	Bacteroidetes	Bacteroidia	Bacteroidales			0.541072	0.000883906
OTU_81334	Bacteria	Firmicutes	Clostridia	Clostridiales			0.836203	0.00301103
OTU_814	Bacteria	Firmicutes	Clostridia	Clostridiales			2.06591	0.00166361
OTU_816	Bacteria	Bacteroidetes	Bacteroidia	Bacteroidales	Rikenellaceae	Alistipes	4.03345	0.00414286
OTU_81689	Bacteria	Firmicutes	Clostridia	Clostridiales			0.147565	0.00133664
OTU_818	Bacteria	Bacteroidetes	Bacteroidia	Bacteroidales	Prevotellaceae	Prevotella	0.541072	0.00400273
OTU_81895	Bacteria	Proteobacteria	Betaproteobacteria	Burkholderiales	Sutterellaceae	Parasutterella	22.1348	0.0158169
OTU_819	Bacteria	Firmicutes	Clostridia	Clostridiales			2.31185	0.00362186
OTU_82	Bacteria	Firmicutes	Erysipelotrichia	Erysipelotrichales	Erysipelotrichaceae	Holdemanella	38.121	0.213956
OTU_82082	Bacteria	Proteobacteria	Gammaproteobacteria	Enterobacteriales	Enterobacteriaceae		6.14855	0.00367216
OTU_8213	Bacteria	Firmicutes	Clostridia	Clostridiales	Ruminococcaceae		1.81997	0.000783299
OTU_8222	Bacteria	Proteobacteria	Gammaproteobacteria	Enterobacteriales	Enterobacteriaceae		6.49287	0.00671194
OTU_82232	Bacteria	Firmicutes	Clostridia	Clostridiales	Peptostreptococcaceae	Intestinibacter	44.1712	0.0191154
OTU_823	Bacteria	Bacteroidetes	Bacteroidia	Bacteroidales	Prevotellaceae	Alloprevotella	0.147565	0.00102763
OTU_82345	Bacteria	Firmicutes	Clostridia	Clostridiales	Lachnospiraceae		28.5785	0.0351802
OTU_82409	Bacteria	Bacteroidetes	Bacteroidia	Bacteroidales	Rikenellaceae	Alistipes	1.37727	0.0019834
OTU_825	Bacteria	Firmicutes	Clostridia	Clostridiales			28.726	0.00911214
OTU_82520	Bacteria	Bacteroidetes	Bacteroidia	Bacteroidales	Prevotellaceae	Prevotella	2.36104	0.00496928
OTU_8254	Bacteria	Firmicutes	Clostridia	Clostridiales	Lachnospiraceae	Blautia	18.003	0.015993
OTU_8256	Bacteria	Firmicutes	Clostridia	Clostridiales	Lachnospiraceae	Roseburia	78.3571	0.078603
OTU_826	Bacteria	Firmicutes	Clostridia	Clostridiales			3.68913	0.00503395
OTU_8266	Bacteria	Proteobacteria	Gammaproteobacteria	Aeromonadales	Succinivibrionaceae	Succinivibrio	1.72159	0.00376558
OTU_8267	Bacteria	Firmicutes	Clostridia	Clostridiales	Ruminococcaceae	Ruminococcus	70.9788	0.285433
OTU_827	Bacteria	Bacteroidetes	Bacteroidia	Bacteroidales	Porphyromonadaceae		0.491884	0.00356078
OTU_828	Bacteria	Firmicutes	Clostridia	Clostridiales	Lachnospiraceae		27.7423	0.00589989
OTU_829	Bacteria	Firmicutes	Clostridia	Clostridiales	Lachnospiraceae		64.1909	0.0697747
OTU_82983	Bacteria	Firmicutes	Negativicutes	Selenomonadales	Veillonellaceae	Dialister	7.03394	0.00604721
OTU_83	Bacteria	Proteobacteria	Alphaproteobacteria	Rhodospirillales			27.152	0.130509
OTU_831	Bacteria	Firmicutes	Clostridia	Clostridiales			1.57403	0.00269484
OTU_832	Bacteria	Firmicutes					4.47614	0.00314757
OTU_833	Bacteria	Synergistetes	Synergistia	Synergistales	Synergistaceae	Cloacibacillus	5.55829	0.0108261
OTU_83312	Bacteria	Bacteroidetes	Bacteroidia	Bacteroidales	Prevotellaceae	Prevotella	6.54206	0.0104452
OTU_834	Bacteria	Firmicutes	Clostridia	Clostridiales	Clostridiaceae 1	Clostridium sensu stricto	1.22971	0.00139772
OTU_83597	Bacteria	Firmicutes	Erysipelotrichia	Erysipelotrichales	Erysipelotrichaceae	Holdemanella	15.396	0.0292408
OTU_83649	Bacteria	Bacteroidetes	Bacteroidia	Bacteroidales	Bacteroidaceae	Bacteroides	27.152	0.0106464
OTU_83766	Bacteria	Firmicutes	Negativicutes	Selenomonadales	Acidaminococcaceae	Phascolarctobacterium	0.442696	0.000485071
OTU_838	Bacteria	Verrucomicrobia	Opitutae	Puniceicoccales	Puniceicoccaceae		2.01672	0.00371528
OTU_839	Bacteria	Firmicutes	Clostridia	Clostridiales	Ruminococcaceae		0.688637	0.00152707
OTU_84	Bacteria	Firmicutes	Clostridia	Clostridiales	Lachnospiraceae	Dorea	90.0639	0.0786425
OTU_840	Bacteria	Actinobacteria	Actinobacteria	Coriobacteriales	Coriobacteriaceae		9.69011	0.00250799
OTU_8421	Bacteria	Firmicutes	Clostridia	Clostridiales	Peptostreptococcaceae	Clostridium XI	0.196754	0.000578491
OTU_84297	Bacteria	Bacteroidetes	Bacteroidia	Bacteroidales	Bacteroidaceae	Bacteroides	30.6444	0.0126514
OTU_843	Bacteria	Bacteroidetes	Bacteroidia	Bacteroidales	Bacteroidaceae	Bacteroides	0.590261	0.00178578
OTU_84372	Bacteria	Bacteroidetes	Bacteroidia	Bacteroidales	Porphyromonadaceae		0.737826	0.00140491
OTU_84437	Bacteria	Firmicutes	Negativicutes	Selenomonadales	Veillonellaceae	Dialister	8.26365	0.0100931
OTU_8465	Bacteria	Verrucomicrobia	Verrucomicrobiae	Verrucomicrobiales	Verrucomicrobiaceae	Akkermansia	37.2848	0.0157738
OTU_8470	Bacteria	Bacteroidetes	Bacteroidia	Bacteroidales			7.37826	0.00596098
OTU_848	Bacteria	Bacteroidetes	Bacteroidia	Bacteroidales	Porphyromonadaceae		0.29513	0.00198699
OTU_85	Bacteria	Bacteroidetes	Bacteroidia	Bacteroidales	Bacteroidaceae	Bacteroides	31.8741	0.166483
OTU_851	Bacteria						0.245942	0.0018792
OTU_85124	Bacteria	Firmicutes	Clostridia	Clostridiales			0.29513	0.00223851
OTU_852	Bacteria	Firmicutes	Clostridia	Clostridiales	Lachnospiraceae		8.95229	0.00582444
OTU_85217	Bacteria	Bacteroidetes	Bacteroidia	Bacteroidales	Prevotellaceae	Alloprevotella	1.22971	0.00335597
OTU_8531	Bacteria	Firmicutes	Clostridia	Clostridiales	Clostridiaceae 1	Clostridium sensu stricto	0.885391	0.00178218
OTU_8534	Bacteria	Bacteroidetes	Bacteroidia	Bacteroidales	Rikenellaceae	Alistipes	32.907	0.010747
OTU_85357	Bacteria	Firmicutes	Clostridia	Clostridiales	Ruminococcaceae	Faecalibacterium	23.1677	0.0260034
OTU_8537	Bacteria	Bacteroidetes	Bacteroidia	Bacteroidales	Prevotellaceae	Prevotella	0.29513	0.000833603
OTU_854	Bacteria	Bacteroidetes	Bacteroidia	Bacteroidales			0.0983768	0.00249721
OTU_8546	Bacteria	Firmicutes	Negativicutes	Selenomonadales	Veillonellaceae	Dialister	10.8214	0.061992
OTU_856	Bacteria	Firmicutes	Clostridia	Clostridiales	Ruminococcaceae	Ruminococcus	0.491884	0.00397398
OTU_85701	Bacteria	Bacteroidetes	Bacteroidia	Bacteroidales	Rikenellaceae	Alistipes	44.7122	0.0120297
OTU_8571	Bacteria	Firmicutes	Clostridia	Clostridiales			1.52484	0.000883906
OTU_85710	Bacteria	Bacteroidetes	Bacteroidia	Bacteroidales	Porphyromonadaceae		0.344319	0.00100607
OTU_858	Bacteria	Firmicutes					0.196754	0.00108153
OTU_85875	Bacteria	Firmicutes	Clostridia	Clostridiales			30.0049	0.0109662
OTU_859	Bacteria	Firmicutes	Clostridia	Clostridiales			1.62322	0.00246488
OTU_85985	Bacteria	Bacteroidetes	Bacteroidia	Bacteroidales	Bacteroidaceae	Bacteroides	2.9513	0.00226366
OTU_86	Bacteria	Firmicutes	Bacilli	Lactobacillales	Streptococcaceae	Streptococcus	92.2282	0.271604
OTU_861	Bacteria	Firmicutes	Clostridia	Clostridiales	Lachnospiraceae		2.90212	0.00362905
OTU_8616	Bacteria	Firmicutes	Clostridia	Clostridiales	Ruminococcaceae		1.86916	0.00244332
OTU_86163	Bacteria	Bacteroidetes	Bacteroidia	Bacteroidales	Bacteroidaceae	Bacteroides	2.01672	0.00295354
OTU_8618	Bacteria	Bacteroidetes	Bacteroidia	Bacteroidales	Porphyromonadaceae		2.9513	0.00369372
OTU_862	Bacteria	Firmicutes	Clostridia	Clostridiales			3.09887	0.00227803
OTU_863	Bacteria	Bacteroidetes	Bacteroidia	Bacteroidales	Porphyromonadaceae		0.245942	0.00403147
OTU_86346	Bacteria	Bacteroidetes	Bacteroidia	Bacteroidales	Bacteroidaceae	Bacteroides	74.5696	0.132906
OTU_864	Bacteria	Fusobacteria	Fusobacteriia	Fusobacteriales	Fusobacteriaceae		0.245942	0.00170314
OTU_86437	Bacteria	Bacteroidetes	Bacteroidia	Bacteroidales	Prevotellaceae	Prevotella	0.688637	0.00289964
OTU_86444	Bacteria	Bacteroidetes	Bacteroidia	Bacteroidales	Prevotellaceae	Prevotella	1.96754	0.0022421
OTU_865	Bacteria	Firmicutes	Clostridia	Clostridiales	Ruminococcaceae	Ruminococcus	0.983768	0.00128274
OTU_86513	Bacteria	Bacteroidetes	Bacteroidia	Bacteroidales	Porphyromonadaceae		0.934579	0.00160612
OTU_866	Bacteria	Firmicutes	Clostridia	Clostridiales			12.9365	0.00286012
OTU_87	Bacteria	Firmicutes	Clostridia	Clostridiales	Lachnospiraceae	Clostridium XlVb	41.7118	0.11937
OTU_870	Bacteria	Proteobacteria	Betaproteobacteria	Burkholderiales	Sutterellaceae	Parasutterella	1.03296	0.00271639
OTU_87012	Bacteria	Firmicutes	Clostridia	Clostridiales	Ruminococcaceae	Ruminococcus	45.0074	0.0341382
OTU_87180	Bacteria	Bacteroidetes	Bacteroidia	Bacteroidales	Prevotellaceae	Prevotella	1.77078	0.00100967
OTU_872	Bacteria	Bacteroidetes	Bacteroidia	Bacteroidales	Porphyromonadaceae		0.147565	0.00379074
OTU_874	Bacteria	Bacteroidetes	Bacteroidia	Bacteroidales	Prevotellaceae	Prevotella	0.29513	0.00120729
OTU_875	Bacteria	Firmicutes	Clostridia	Clostridiales	Ruminococcaceae		6.68962	0.00358952
OTU_877	Bacteria	Firmicutes	Clostridia	Clostridiales	Ruminococcaceae		12.4939	0.00593583
OTU_87711	Bacteria	Bacteroidetes	Bacteroidia	Bacteroidales	Bacteroidaceae	Bacteroides	50.7624	0.0194028
OTU_8772	Bacteria	Bacteroidetes	Bacteroidia	Bacteroidales	Bacteroidaceae	Bacteroides	3.19725	0.0113902
OTU_87777	Bacteria	Bacteroidetes	Bacteroidia	Bacteroidales	Bacteroidaceae	Bacteroides	0.836203	0.00112824
OTU_878	Bacteria	Firmicutes	Negativicutes	Selenomonadales	Veillonellaceae	Anaeroglobus	1.03296	0.00164924
OTU_88	Bacteria	Proteobacteria	Alphaproteobacteria	Rhodospirillales	Rhodospirillaceae		21.8396	0.11475
OTU_8810	Bacteria	Bacteroidetes	Bacteroidia	Bacteroidales	Bacteroidaceae	Bacteroides	4.72209	0.00418957
OTU_882	Bacteria	Firmicutes	Clostridia	Clostridiales			1.18052	0.00151629
OTU_884	Bacteria	Firmicutes	Clostridia	Clostridiales	Lachnospiraceae	Anaerostipes	57.8455	0.0123172
OTU_88405	Bacteria	Bacteroidetes	Bacteroidia	Bacteroidales	Bacteroidaceae	Bacteroides	29.9065	0.00754554
OTU_8842	Bacteria	Verrucomicrobia	Verrucomicrobiae	Verrucomicrobiales	Verrucomicrobiaceae	Akkermansia	41.5642	0.0380008
OTU_887	Bacteria	Actinobacteria	Actinobacteria	Bifidobacteriales	Bifidobacteriaceae	Bifidobacterium	9.34579	0.00473932
OTU_888	Bacteria	Bacteroidetes	Bacteroidia	Bacteroidales	Prevotellaceae	Alloprevotella	0.0983768	0.00225648
OTU_889	Bacteria	Firmicutes	Clostridia	Clostridiales	Ruminococcaceae		0.245942	0.00184686
OTU_88935	Bacteria	Bacteroidetes	Bacteroidia	Bacteroidales	Porphyromonadaceae	Parabacteroides	3.29562	0.00162409
OTU_89	Bacteria	Firmicutes	Clostridia	Clostridiales	Lachnospiraceae		89.3261	0.174018
OTU_890	Bacteria	Actinobacteria	Actinobacteria	Coriobacteriales	Coriobacteriaceae	Collinsella	4.18101	0.00298947
OTU_892	Bacteria	Bacteroidetes	Bacteroidia	Bacteroidales	Prevotellaceae	Paraprevotella	0.639449	0.00254033
OTU_893	Bacteria	Bacteroidetes	Bacteroidia	Bacteroidales	Rikenellaceae	Alistipes	0.147565	0.00158456
OTU_8935	Bacteria	Firmicutes	Clostridia	Clostridiales	Ruminococcaceae	Faecalibacterium	87.3094	0.0785994
OTU_894	Bacteria	Firmicutes	Clostridia	Clostridiales	Eubacteriaceae	Eubacterium	6.09936	0.00304696
OTU_89748	Bacteria	Bacteroidetes	Bacteroidia	Bacteroidales	Prevotellaceae	Prevotella	9.78849	0.00731199
OTU_898	Bacteria	Firmicutes	Clostridia	Clostridiales	Clostridiaceae 1	Clostridium sensu stricto	2.16429	0.00285653
OTU_89935	Bacteria	Bacteroidetes	Bacteroidia	Bacteroidales	Rikenellaceae	Alistipes	52.0905	0.0208401
OTU_9	Bacteria	Verrucomicrobia	Verrucomicrobiae	Verrucomicrobiales	Verrucomicrobiaceae	Akkermansia	71.3724	0.391743
OTU_90	Bacteria	Firmicutes	Clostridia	Clostridiales	Ruminococcaceae	Ruminococcus	14.6581	0.121796
OTU_900	Bacteria	Firmicutes	Clostridia	Clostridiales	Ruminococcaceae	Clostridium IV	5.16478	0.00266609
OTU_90086	Bacteria	Bacteroidetes	Bacteroidia	Bacteroidales	Bacteroidaceae	Bacteroides	59.7147	0.0747799
OTU_9022	Bacteria	Bacteroidetes	Bacteroidia	Bacteroidales	Prevotellaceae	Prevotella	18.544	0.0585426
OTU_903	Bacteria	Bacteroidetes	Bacteroidia	Bacteroidales	Prevotellaceae	Alloprevotella	0.344319	0.00539327
OTU_9046	Bacteria	Bacteroidetes	Bacteroidia	Bacteroidales	Bacteroidaceae	Bacteroides	8.70635	0.0136898
OTU_90481	Bacteria	Bacteroidetes	Bacteroidia	Bacteroidales	Prevotellaceae	Alloprevotella	0.442696	0.00154145
OTU_90564	Bacteria	Firmicutes	Clostridia	Clostridiales	Ruminococcaceae	Subdoligranulum	2.31185	0.005113
OTU_906	Bacteria	Proteobacteria	Betaproteobacteria	Burkholderiales	Sutterellaceae	Sutterella	12.3955	0.0332543
OTU_90723	Bacteria	Firmicutes	Clostridia	Clostridiales	Lachnospiraceae	Coprococcus	21.397	0.0198663
OTU_908	Bacteria	Bacteroidetes	Bacteroidia	Bacteroidales	Prevotellaceae	Paraprevotella	2.50861	0.00215228
OTU_909	Bacteria	Firmicutes	Clostridia	Clostridiales	Lachnospiraceae		2.85293	0.00233552
OTU_91	Bacteria	Firmicutes	Clostridia	Clostridiales	Lachnospiraceae	Coprococcus	79.0457	0.112968
OTU_910	Bacteria	Firmicutes					7.13232	0.00423628
OTU_911	Bacteria	Firmicutes	Clostridia	Clostridiales	Ruminococcaceae		3.78751	0.0036003
OTU_91198	Bacteria	Firmicutes	Clostridia	Clostridiales	Clostridiaceae 1		0.393507	0.000567712
OTU_912	Bacteria	Bacteroidetes	Bacteroidia	Bacteroidales	Bacteroidaceae	Bacteroides	85.1451	0.149506
OTU_913	Bacteria	Bacteroidetes	Bacteroidia	Bacteroidales			1.62322	0.00241098
OTU_91383	Bacteria	Firmicutes	Bacilli	Lactobacillales	Streptococcaceae	Streptococcus	57.5012	0.0261794
OTU_914	Bacteria	Actinobacteria	Actinobacteria	Coriobacteriales	Coriobacteriaceae		7.03394	0.00698142
OTU_9147	Bacteria	Bacteroidetes	Bacteroidia	Bacteroidales	Prevotellaceae	Alloprevotella	0.541072	0.00107075
OTU_915	Bacteria	Bacteroidetes	Bacteroidia	Bacteroidales	Porphyromonadaceae	Parabacteroides	8.0669	0.00569509
OTU_916	Bacteria	Bacteroidetes	Bacteroidia	Bacteroidales	Bacteroidaceae	Bacteroides	0.836203	0.00586756
OTU_91783	Bacteria	Firmicutes	Clostridia	Clostridiales	Ruminococcaceae	Faecalibacterium	22.5283	0.0368474
OTU_918	Bacteria	Bacteroidetes	Bacteroidia	Bacteroidales	Porphyromonadaceae	Barnesiella	0.737826	0.00300744
OTU_91817	Bacteria	Verrucomicrobia	Verrucomicrobiae	Verrucomicrobiales	Verrucomicrobiaceae	Akkermansia	35.4156	0.0180841
OTU_919	Bacteria	Firmicutes	Clostridia	Clostridiales	Lachnospiraceae	Blautia	29.9065	0.0538644
OTU_91962	Bacteria	Proteobacteria	Gammaproteobacteria	Aeromonadales	Succinivibrionaceae	Succinivibrio	1.42646	0.00403147
OTU_92	Bacteria	Bacteroidetes	Bacteroidia	Bacteroidales	Porphyromonadaceae	Odoribacter	89.3261	0.209216
OTU_920	Bacteria	Firmicutes	Clostridia				0.0983768	0.00165643
OTU_9202	Bacteria	Bacteroidetes	Bacteroidia	Bacteroidales	Prevotellaceae	Prevotella	24.6434	0.0818368
OTU_92033	Bacteria	Firmicutes	Clostridia	Clostridiales	Ruminococcaceae	Clostridium IV	48.8933	0.0356185
[truncated: 131,762 more rows]
